# Supplementary material for: Transcriptomic analysis of milk somatic cells in mastitis resistant and susceptible sheep upon challenge with Staphylococcus epidermidis and Staphylococcus aureus
Source: BMC Genomics. 2011 Apr 28;12:208. doi: 10.1186/1471-2164-12-208 (PMC3096985; doi:10.1186/1471-2164-12-208)
Supplement: Additional file 1 — List of the differentially-expressed genes between S. aureus and S. epidermidis challenges. Analysis was performed with GeneSpring®. The enumerator of the FC represents the Sa samples and the denominator the Se samples. Genes were considered as differentially expressed if the FDR q-value < 0.05 and the absolute FC > 5 (n = 261 probes, n = 210 genes). [file 1471-2164-12-208-S1.XLS]

## Sheet: Neutro_Inf_BH5FC5_261probes
ProbeName	GenbankAccession	Ensembl Gene ID	Genes	Fold-Change	p-value	Corrected p-value	Description
A_70_P038861	EE836120	ENSG00000145287	PLAC8	31.4829	2.3e-19	9.42e-17	placenta-specific 8
A_70_P061696	EE749204	ENSG00000172215	CXCR6	22.6262	5.12e-18	8.41e-16	chemokine (C-X-C motif) receptor 6
A_70_P016891	X52994	ENSG00000160654	CD3G	20.6831	5.4e-14	1.48e-12	CD3g molecule, gamma (CD3-TCR complex)
A_70_P037481	EE806284	ENSG00000081842	Pcdha6	18.7622	2.2e-14	7.17e-13	protocadherin alpha 8; protocadherin alpha 6
A_70_P016952	EE813853		TRD@	18.081	1.2e-14	4.41e-13	T cell receptor alpha constant; T cell receptor alpha locus; T cell receptor alpha variable 20; T cell receptor delta locus; T cell receptor delta variable 2
A_70_P016851	M55622	ENSG00000229164	TRAC	17.7853	7.24e-16	4.92e-14	T cell receptor alpha constant; T cell receptor alpha locus; T cell receptor alpha variable 20; T cell receptor delta locus; T cell receptor delta variable 2
A_70_P042076	EE750097	ENSG00000213886	UBD	17.6335	3.17e-17	3.67e-15	ubiquitin D
A_70_P065281	EE748797	ENSG00000100450	GZMH	16.5828	1.13e-14	4.24e-13	granzyme H (cathepsin G-like 2, protein h-CCPX)
A_70_P017001	EE767873		TCRG5	15.3614	2.82e-14	8.66e-13	TCR gamma alternate reading frame protein
A_70_P000746	FE026437	ENSG00000162636	FAM102B	15.2982	1.91e-16	1.66e-14	family with sequence similarity 102, member B
A_70_P039466	NM_001009418	ENSG00000198851	CD3E	14.769	4.37e-13	8.56e-12	CD3e molecule, epsilon (CD3-TCR complex)
A_70_P017346	EE819867	ENSG00000101347	SAMHD1	14.4382	1.57e-24	1.42e-20	SAM domain and HD domain 1
A_70_P049266	EE815004		TCRA	13.8129	1.8e-10	1.37e-09	T cell receptor, alpha
A_70_P039312	NM_001009382	ENSG00000167286	CD3D	13.7798	1.1e-14	4.13e-13	CD3d molecule, delta (CD3-TCR complex)
A_70_P000921	FE027064			13.703	2.17e-09	1.2e-08
A_70_P039467	NM_001009418	ENSG00000198851	CD3E	12.8993	4.42e-14	1.27e-12	CD3e molecule, epsilon (CD3-TCR complex)
A_70_P016951	EE813853		TRD@	12.7567	5.47e-15	2.34e-13	T cell receptor alpha constant; T cell receptor alpha locus; T cell receptor alpha variable 20; T cell receptor delta locus; T cell receptor delta variable 2
A_70_P039311	NM_001009382	ENSG00000167286	CD3D	12.2648	1.67e-15	9.66e-14	CD3d molecule, delta (CD3-TCR complex)
A_70_P016972	EE793235		TRD@	11.6551	1.67e-09	9.6e-09	T cell receptor alpha constant; T cell receptor alpha locus; T cell receptor alpha variable 20; T cell receptor delta locus; T cell receptor delta variable 2
A_70_P017591	EE753919		LOC515150	10.7937	2.02e-09	1.13e-08
A_70_P015836	FE034804	ENSG00000177301	KCNA2	10.6081	6.36e-16	4.42e-14	potassium voltage-gated channel, shaker-related subfamily, member 2
A_70_P000361	-	ENSG00000099204	ABLIM1	10.589	3.7e-10	2.61e-09	actin binding LIM protein 1
A_70_P064281	EE811132		LOC618367	10.5088	3.24e-15	1.58e-13
A_70_P021026	EE747709	ENSG00000117632	STMN1	10.4427	3.41e-14	1.01e-12	stathmin 1
A_70_P042531	EE806304	ENSG00000136732	GYPC	10.3334	2.17e-15	1.19e-13	glycophorin C (Gerbich blood group)
A_70_P033621	FE027037	ENSG00000099204	ABLIM1	10.3256	1.48e-11	1.61e-10	actin binding LIM protein 1
A_70_P016906	Z12964		TRGC4	10.3211	1.51e-09	8.8e-09	T-cell receptor gamma 4, TARP
A_70_P027346	EE749420	ENSG00000153283	CD96	10.2252	8.33e-12	9.89e-11	CD96 molecule
A_70_P020281	EE779901	ENSG00000127152	BCL11B	10.2156	1.67e-11	1.78e-10	B-cell CLL/lymphoma 11B (zinc finger protein)
A_70_P050581	EE772723	ENSG00000196405	EVL	10.1451	2.93e-16	2.39e-14	Enah/Vasp-like
A_70_P016761	L04790		MHCIIDRB3	10.0341	1.5e-13	3.57e-12	major histocompatibility complex, class II, DRB3
A_70_P024806	EE808232	ENSG00000116824	CD2	10.0322	6.65e-12	8.25e-11	CD2 molecule
A_70_P035621	CF116754	ENSG00000213145	CRIP1	9.91588	1.88e-13	4.26e-12	cysteine-rich protein 1 (intestinal)
A_70_P012881	EE853171	ENSG00000166803	KIAA0101	9.75504	1.35e-12	2.12e-11	KIAA0101
A_70_P058701	EE751124	ENSG00000019582	CD74	9.59866	4.59e-16	3.34e-14	CD74 molecule, major histocompatibility complex, class II invariant chain
A_70_P051036	NM_001009451	ENSG00000142583	SLC2A5	9.40406	0.00270022	0.00439747	solute carrier family 2 (facilitated glucose/fructose transporter), member 5
A_70_P016916	AF228667	ENSG00000175445	LPL	9.38238	1.82e-09	1.03e-08	lipoprotein lipase
A_70_P054966	EE812254	ENSG00000183918	SH2D1A	9.32717	1.51e-07	5.31e-07	SH2 domain protein 1A
A_70_P016821	M73984		MHCIIDRB1	9.12476	3.91e-13	7.76e-12	MHC DR beta chain
A_70_P015471	FE024726	ENSG00000213064	SFT2D2	9.1166	2.45e-13	5.25e-12	SFT2 domain containing 2
A_70_P002936	X59994	ENSG00000211899	IGHM	8.95205	7.3e-10	4.67e-09	immunoglobulin heavy constant gamma 1 (G1m marker); immunoglobulin heavy constant mu; immunoglobulin heavy variable 3-7; immunoglobulin heavy constant gamma 3 (G3m marker); immunoglobulin heavy variable 3-11 (gene/pseudogene); immunoglobulin heavy variabl
A_70_P034991	FE033848			8.54919	6.96e-15	2.86e-13
A_70_P025036	EE746884	ENSG00000090104	RGS1	8.45782	1.52e-14	5.23e-13	regulator of G-protein signaling 1
A_70_P025701	FE023037	ENSG00000106560	GIMAP2	8.38428	4.13e-08	1.68e-07	GTPase, IMAP family member 2
A_70_P062106	EE824795	ENSG00000134954	ETS1	8.29436	1.2e-10	9.59e-10	v-ets erythroblastosis virus E26 oncogene homolog 1 (avian)
A_70_P062006	EE784859	ENSG00000115085	ZAP70	8.20673	1.1e-13	2.77e-12	zeta-chain (TCR) associated protein kinase 70kDa
A_70_P026216	-			8.10982	3.63e-14	1.07e-12
A_70_P014851	CN821988	ENSG00000073754	CD5L	8.0804	6.38e-08	2.46e-07	CD5 molecule-like
A_70_P024391	X59994	ENSG00000211899	IGHM	7.96291	7.2e-08	2.73e-07	immunoglobulin heavy constant gamma 1 (G1m marker); immunoglobulin heavy constant mu; immunoglobulin heavy variable 3-7; immunoglobulin heavy constant gamma 3 (G3m marker); immunoglobulin heavy variable 3-11 (gene/pseudogene); immunoglobulin heavy variabl
A_70_P064731	EE851203	ENSG00000179144	GIMAP7	7.94977	3.25e-16	2.55e-14	GTPase, IMAP family member 7
A_70_P054996	EE861046	ENSG00000182568	SATB1	7.89425	3.06e-16	2.47e-14	SATB homeobox 1
A_70_P024526	EE776146	ENSG00000136717	BIN1	7.82973	1.03e-15	6.67e-14	bridging integrator 1
A_70_P015946	EE789492	ENSG00000226958	RN28S1	7.6919	1.66e-09	9.57e-09	28S ribosomal RNA
A_70_P039476	NM_001009427	ENSG00000143184	XCL1	7.64335	3.76e-09	1.95e-08	chemokine (C motif) ligand 1
A_70_P035086	EE860423	ENSG00000172575	RASGRP1	7.59227	1.61e-13	3.73e-12	RAS guanyl releasing protein 1 (calcium and DAG-regulated)
A_70_P033781	EE836142	ENSG00000167815	PRDX2	7.58151	1.1e-17	1.55e-15	peroxiredoxin 2
A_70_P024151	DQ659127		MHCIIDRB1	7.53906	2.16e-14	7.07e-13	MHC DR beta chain
A_70_P020101	EE827306	ENSG00000116824	CD2	7.51499	1.12e-10	9.02e-10	CD2 molecule
A_70_P027006	CN824349			7.40855	3.59e-05	7.96e-05
A_70_P061806	EE780480	ENSG00000182568	SATB1	7.32261	2.86e-13	5.99e-12	SATB homeobox 1
A_70_P053731	NM_001159759		BOLADQA1	7.08964	2.65e-16	2.22e-14	major histocompatibility complex, class II, DQ alpha, type 1
A_70_P024846	EE746478			7.0297	2.28e-10	1.7e-09
A_70_P061946	EE793496	ENSG00000163565	IFI16	6.99239	4.52e-14	1.28e-12	interferon, gamma-inducible protein 16
A_70_P061676	EE749187	ENSG00000082512	TRAF5	6.9515	1.26e-10	9.98e-10	TNF receptor-associated factor 5
A_70_P016757	M97195	ENSG00000110448	CD5	6.92078	2.24e-10	1.67e-09	CD5 molecule
A_70_P016345	CN824331		IGL@	6.87097	9.39e-08	3.46e-07	immunoglobulin lambda variable 2-11; immunoglobulin lambda constant 2 (Kern-Oz- marker); immunoglobulin lambda variable 1-44; immunoglobulin lambda constant 1 (Mcg marker); immunoglobulin lambda variable 1-40; immunoglobulin lambda variable 3-21; immunogl
A_70_P026541	M93431		BOLADQA2	6.8415	2.33e-16	1.97e-14	major histocompatibility complex, class II, DQ alpha, type 2
A_70_P000771	FE026505	ENSG00000113263	ITK	6.81146	3.03e-13	6.2e-12	IL2-inducible T-cell kinase
A_70_P016707	M93433		BOLADQA2	6.75481	1.38e-11	1.51e-10	major histocompatibility complex, class II, DQ alpha, type 2
A_70_P018971	EE847051	ENSG00000144354	CDCA7	6.7144	0.000369	0.00069	cell division cycle associated 7
A_70_P037466	EE804052	ENSG00000169442	CD52	6.65397	5.74e-08	2.24e-07	CE5 protein-like
A_70_P039351	NM_001009417	ENSG00000198821	CD247	6.58054	1.51e-07	5.32e-07	CD247 molecule
A_70_P024826	EE866305	ENSG00000102760	C13orf15	6.44989	7.75e-11	6.67e-10	chromosome 13 open reading frame 15
A_70_P050706	EE800761	ENSG00000226958	RN28S1	6.38666	1.82e-13	4.16e-12	28S ribosomal RNA
A_70_P008161	X69797	ENSG00000211896	IGHG1	6.33696	8.19e-07	2.46e-06	immunoglobulin heavy constant gamma 1 (G1m marker); immunoglobulin heavy constant mu; immunoglobulin heavy variable 3-7; immunoglobulin heavy constant gamma 3 (G3m marker); immunoglobulin heavy variable 3-11 (gene/pseudogene); immunoglobulin heavy variabl
A_70_P016751	NM_001159759		OVARDQA1	6.32996	7.93e-08	2.97e-07	histocompatibility complex, class II, DQ alpha, type 1
A_70_P006016	EE850070	ENSG00000121691	CAT	6.27977	9.68e-14	2.46e-12	catalase
A_70_P023041	EE856300	ENSG00000107485	GATA3	6.25688	9.78e-10	6.01e-09	GATA binding protein 3
A_70_P065261	EE829627	ENSG00000156738	MS4A1	6.25273	0.00215038	0.00355199	membrane-spanning 4-domains, subfamily A, member 1
A_70_P057981	FE036584	ENSG00000107485	GATA3	6.24531	4.54e-11	4.26e-10	GATA binding protein 3
A_70_P021676	EE755069	ENSG00000104964	AES	6.20676	4.74e-13	9.16e-12	amino-terminal enhancer of split
A_70_P064791	EE747728		LOC612602	6.18334	4.47e-12	5.86e-11
A_70_P015716	FE025406	ENSG00000163599	CTLA4	6.1681	6.92e-13	1.24e-11	cytotoxic T-lymphocyte-associated protein 4
A_70_P045191	EE809585	ENSG00000156709	AIFM1	6.1549	1.35e-17	1.82e-15	apoptosis-inducing factor, mitochondrion-associated, 1
A_70_P004516	EE829733	ENSG00000182054	IDH2	6.13526	9.91e-13	1.66e-11	isocitrate dehydrogenase 2 (NADP+), mitochondrial
A_70_P022026	GO680242	ENSG00000232575	TUBB	6.10348	5.32e-17	5.72e-15	tubulin, beta; similar to tubulin, beta 5; tubulin, beta pseudogene 2; tubulin, beta pseudogene 1
A_70_P064221	EE835620			6.09922	8.89e-11	7.42e-10
A_70_P038371	EE828512	ENSG00000159189	C1QC	6.08169	2.31e-10	1.71e-09	complement component 1, q subcomponent, C chain
A_70_P002386	EE749766	ENSG00000164818	HEATR2	6.07279	2.07e-15	1.15e-13	HEAT repeat containing 2
A_70_P039477	NM_001009427	ENSG00000143184	XCL1	6.00185	3.61e-09	1.89e-08	chemokine (C motif) ligand 1
A_70_P016756	M97195	ENSG00000110448	CD5	5.9513	1.17e-10	9.38e-10	CD5 molecule
A_70_P034831	EE858938	ENSG00000186222	CNO	5.84207	1.44e-14	5.05e-13	cappuccino homolog (mouse)
A_70_P030132	NM_001104930	ENSG00000136514	RTP4	5.79281	1e-11	1.16e-10	receptor (chemosensory) transporter protein 4
A_70_P070886	EE812808	ENSG00000071575	TRIB2	5.78747	2.87e-13	5.99e-12	tribbles homolog 2 (Drosophila)
A_70_P040956	EE800470	ENSG00000100453	GZMB	5.73556	1.53e-07	5.37e-07	granzyme B (granzyme 2, cytotoxic T-lymphocyte-associated serine esterase 1)
A_70_P026396	AF172697		IGL@	5.71548	0.000555	0.00100588	immunoglobulin lambda variable 2-11; immunoglobulin lambda constant 2 (Kern-Oz- marker); immunoglobulin lambda variable 1-44; immunoglobulin lambda constant 1 (Mcg marker); immunoglobulin lambda variable 1-40; immunoglobulin lambda variable 3-21; immunogl
A_70_P058276	-	ENSG00000171346	KRT15	5.69092	1.25e-08	5.73e-08	keratin 15
A_70_P033666	EE850203	ENSG00000132465	IGJ	5.68843	4.19e-08	1.7e-07	immunoglobulin J polypeptide, linker protein for immunoglobulin alpha and mu polypeptides
A_70_P007066	FE038326		LOC100154500	5.58315	1.22e-11	1.37e-10
A_70_P049156	EE746457		BOLADQA1	5.5588	7.13e-07	2.17e-06	major histocompatibility complex, class II, DQ alpha, type 1
A_70_P030131	NM_001104930	ENSG00000136514	RTP4	5.55797	8.28e-12	9.86e-11	receptor (chemosensory) transporter protein 4
A_70_P068856	EE792088	ENSG00000130203	APOE	5.53806	0.00846686	0.0128116	hypothetical LOC100129500; apolipoprotein E
A_70_P019196	EE782905	ENSG00000135372	NAT10	5.51776	2.48e-13	5.28e-12	N-acetyltransferase 10 (GCN5-related)
A_70_P053266	EE818733	ENSG00000108091	CCDC6	5.50041	4.68e-12	6.08e-11	coiled-coil domain containing 6
A_70_P009701	EE834426	ENSG00000118418	HMGN3	5.45378	3.35e-10	2.39e-09	high mobility group nucleosomal binding domain 3
A_70_P026951	M73983	ENSG00000206308	HLADRA	5.4486	9.34e-10	5.78e-09	major histocompatibility complex, class II, DR alpha
A_70_P057496	EE803944	ENSG00000134954	ETS1	5.42191	1.04e-13	2.64e-12	v-ets erythroblastosis virus E26 oncogene homolog 1 (avian)
A_70_P065386	EE753492	ENSG00000185432	METTL7A	5.32515	3.83e-15	1.81e-13	methyltransferase like 7A
A_70_P030851	EE824381	ENSG00000137726	FXYD6	5.30415	3.06e-11	3.04e-10	FXYD domain containing ion transport regulator 6
A_70_P039391	NM_001009724	ENSG00000117322	CR2	5.24726	0.00089	0.00156324	complement component (3d/Epstein Barr virus) receptor 2
A_70_P019426	EE845493	ENSG00000154122	ANKH	5.24528	1.92e-07	6.61e-07	ankylosis, progressive homolog (mouse)
A_70_P066716	EE818850	ENSG00000239463	HLADMA	5.23684	2.66e-15	1.35e-13	major histocompatibility complex, class II, DM alpha
A_70_P041506	EE873104	ENSG00000169710	FASN	5.1992	4.69e-06	1.22e-05	fatty acid synthase
A_70_P002201	FE030036			5.19118	3.24e-12	4.42e-11
A_70_P014891	EE832999	ENSG00000120910	PPP3CC	5.15734	1.7e-07	5.94e-07	protein phosphatase 3 (formerly 2B), catalytic subunit, gamma isoform
A_70_P060036	EE792515	ENSG00000110108	TMEM109	5.14154	9.1e-18	1.3e-15	transmembrane protein 109
A_70_P026411	AF172700		IGL@	5.13659	0.000364	0.000681	immunoglobulin lambda variable 2-11; immunoglobulin lambda constant 2 (Kern-Oz- marker); immunoglobulin lambda variable 1-44; immunoglobulin lambda constant 1 (Mcg marker); immunoglobulin lambda variable 1-40; immunoglobulin lambda variable 3-21; immunogl
A_70_P051117	NM_001009241	ENSG00000183625	CCR3	5.11874	2.38e-06	6.52e-06	chemokine (C-C motif) receptor 3
A_70_P059822	EE774297	ENSG00000137285	TUBB2B	5.11639	1.14e-14	4.25e-13	tubulin, beta 2B
A_70_P037991	-	ENSG00000142875	PRKACB	5.1156	5.88e-15	2.5e-13	protein kinase, cAMP-dependent, catalytic, beta
A_70_P062061	EE805740			5.07741	9.38e-06	2.31e-05
A_70_P061236	EE756645	ENSG00000166803	KIAA0101	5.0719	9e-05	0.000186	KIAA0101
A_70_P001076	FE027513	ENSG00000101347	SAMHD1	5.06679	2.41e-12	3.42e-11	SAM domain and HD domain 1
A_70_P039716	NM_001078652	ENSG00000183486	MX2	5.04621	3.01e-07	9.88e-07	myxovirus (influenza virus) resistance 2 (mouse)
A_70_P049411	EE752116	ENSG00000171346	KRT15	5.00242	7.12e-08	2.71e-07	keratin 15
A_70_P062811	EE826065	ENSG00000109046	WSB1	-5.00254	8.02e-12	9.61e-11	WD repeat and SOCS box-containing 1
A_70_P011861	FE031423	ENSG00000205277	MUC12	-5.00839	1.75e-12	2.66e-11	mucin 12, cell surface associated; similar to mucin 11
A_70_P040636	EE849936	ENSG00000113615	SEC24A	-5.01463	4.21e-19	1.46e-16	SEC24 family, member A (S. cerevisiae)
A_70_P001821	CU652725	ENSG00000215301	DDX3X	-5.02966	7.72e-09	3.72e-08	DEAD (Asp-Glu-Ala-Asp) box polypeptide 3, X-linked
A_70_P044121	FE029430	ENSG00000101191	DIDO1	-5.04607	2.7e-19	1.02e-16	death inducer-obliterator 1
A_70_P037626	EE769558	ENSG00000145780	FEM1C	-5.04849	1.41e-11	1.54e-10	fem-1 homolog c (C. elegans)
A_70_P030036	NM_001024738	ENSG00000248099	INSL3	-5.05814	1.42e-13	3.45e-12	insulin-like 3 (Leydig cell)
A_70_P014021	FE030157	ENSG00000138468	SENP7	-5.07059	6.73e-10	4.37e-09	SUMO1/sentrin specific peptidase 7
A_70_P043626	EE753390	ENSG00000170017	ALCAM	-5.07625	8.55e-15	3.43e-13	hypothetical protein LOC100133690; activated leukocyte cell adhesion molecule
A_70_P064106	EE810251	ENSG00000156127	BATF	-5.08042	2.82e-14	8.66e-13	basic leucine zipper transcription factor, ATF-like
A_70_P042931	EE822955	ENSG00000140848	CPNE2	-5.08753	2.27e-13	4.95e-12	copine II
A_70_P056661	EE747642	ENSG00000198160	MIER1	-5.11086	3.33e-11	3.26e-10	mesoderm induction early response 1 homolog (Xenopus laevis)
A_70_P038661	EE797882			-5.12113	7.98e-11	6.82e-10
A_70_P069426	FE028517		TWF1P1	-5.13237	1.7e-09	9.72e-09	twinfilin 1 pseudogene 1
A_70_P002561	EE752139		LOC743659	-5.14893	1.95e-11	2.03e-10
A_70_P070811	EE852867	ENSG00000114120	SLC25A36	-5.16135	9.78e-17	9.4e-15	solute carrier family 25, member 36
A_70_P004341	EE826351	ENSG00000135636	DYSF	-5.16556	1.46e-08	6.56e-08	dysferlin, limb girdle muscular dystrophy 2B (autosomal recessive)
A_70_P070641	EE779588	ENSG00000138434	SSFA2	-5.16733	3.62e-10	2.56e-09	sperm specific antigen 2
A_70_P051097	NM_001035224	ENSG00000100284	TOM1	-5.17784	1.42e-11	1.55e-10	hypothetical LOC100128526; target of myb1 (chicken)
A_70_P066726	EE819365	ENSG00000135655	USP15	-5.19313	1.2e-10	9.59e-10	ubiquitin specific peptidase 15
A_70_P028166	EE750460	ENSG00000154640	BTG3	-5.21139	1.32e-13	3.21e-12	BTG family, member 3
A_70_P044611	FE022982		HISPPD2A	-5.21367	1.97e-14	6.51e-13	diphosphoinositol pentakisphosphate kinase 1
A_70_P000176	EE754313	ENSG00000138386	NAB1	-5.22162	8.28e-15	3.34e-13	NGFI-A binding protein 1 (EGR1 binding protein 1)
A_70_P035006	FE023995	ENSG00000168421	RHOH	-5.2274	3.04e-09	1.62e-08	ras homolog gene family, member H
A_70_P048806	EE780066	ENSG00000234629	WDR82P1	-5.22881	5.14e-13	9.76e-12	WD repeat domain 82 pseudogene 1
A_70_P061121	EE799964	ENSG00000085872	CHERP	-5.23157	1.38e-16	1.23e-14	calcium homeostasis endoplasmic reticulum protein
A_70_P044706	EE859990	ENSG00000116954	RRAGC	-5.2507	3.8e-15	1.81e-13	Ras-related GTP binding C
A_70_P025756	FE023180			-5.25768	1.04e-19	5.22e-17
A_70_P065081	EE748434	ENSG00000167522	ANKRD11	-5.27268	4.45e-13	8.66e-12	ankyrin repeat domain 11; hypothetical protein LOC100128265
A_70_P046476	EE795862	ENSG00000085449	WDFY1	-5.27459	1.28e-14	4.64e-13	WD repeat and FYVE domain containing 1
A_70_P037186	EE862581	ENSG00000143622	RIT1	-5.27848	1.31e-14	4.71e-13	Ras-like without CAAX 1
A_70_P028246	EE824851	ENSG00000131503	ANKHD1	-5.2798	2.27e-15	1.21e-13	ankyrin repeat and KH domain containing 1; ANKHD1-EIF4EBP3 readthrough transcript; eukaryotic translation initiation factor 4E binding protein 3
A_70_P031931	EE757377	ENSG00000104205	SGK3	-5.28338	4.36e-11	4.11e-10	serum/glucocorticoid regulated kinase family, member 3
A_70_P065286	EE748799			-5.28561	1.56e-15	9.32e-14
A_70_P035396	EE812794	ENSG00000197930	ERO1L	-5.29	8.49e-08	3.16e-07	ERO1-like (S. cerevisiae)
A_70_P044916	EE866061			-5.30567	6.07e-22	1.9e-18
A_70_P070291	EE785286		LOC100300349	-5.31201	1.29e-16	1.17e-14
A_70_P010581	EE849436	ENSG00000171867	PRNP	-5.31302	9.7e-17	9.4e-15	prion protein
A_70_P057256	EE824508			-5.31778	3.09e-12	4.25e-11
A_70_P002862	AJ580634	ENSG00000182545	RNASE10	-5.32266	3.39e-11	3.31e-10	ribonuclease, RNase A family, 10 (non-active)
A_70_P067286	NM_001161870	ENSG00000123595	RAB9A	-5.33578	2.6e-15	1.35e-13	RAB9A, member RAS oncogene family
A_70_P048771	EE751479	ENSG00000126945	HNRNPH2	-5.34601	7.33e-14	1.94e-12	ribosomal protein L36a pseudogene 51; ribosomal protein L36a pseudogene 37; ribosomal protein L36a pseudogene 49; heterogeneous nuclear ribonucleoprotein H2 (H'); ribosomal protein L36a
A_70_P027036	EE754631	ENSG00000134108	ARL8B	-5.36358	1.49e-16	1.32e-14	ADP-ribosylation factor-like 8B
A_70_P062906	EE864672	ENSG00000055917	PUM2	-5.36462	2.65e-15	1.35e-13	pumilio homolog 2 (Drosophila)
A_70_P051096	NM_001035224	ENSG00000100284	TOM1	-5.3901	2.58e-10	1.89e-09	hypothetical LOC100128526; target of myb1 (chicken)
A_70_P013601	EE749454	ENSG00000110958	PTGES3	-5.39595	3.62e-18	6.29e-16	prostaglandin E synthase 3 (cytosolic)
A_70_P056081	EE834652	ENSG00000158806	NPM2	-5.40484	8.84e-14	2.27e-12	nucleophosmin/nucleoplasmin, 2
A_70_P045216	EE787266	ENSG00000173281	PPP1R3B	-5.40693	3.16e-13	6.47e-12	protein phosphatase 1, regulatory (inhibitor) subunit 3B
A_70_P060131	EE754306	ENSG00000141646	SMAD4	-5.40724	6.11e-10	4.03e-09	SMAD family member 4
A_70_P051221	NM_001009395	ENSG00000117594	HSD11B1	-5.40731	8.61e-11	7.25e-10	hydroxysteroid (11-beta) dehydrogenase 1
A_70_P042301	DY494596	ENSG00000184602	SNN	-5.41894	5.67e-18	8.82e-16	stannin
A_70_P069946	EE769154	ENSG00000177479	ARIH2	-5.45247	1.63e-21	2.91e-18	ariadne homolog 2 (Drosophila)
A_70_P037411	EE798177	ENSG00000169715	MT1E	-5.45366	2.74e-07	9.08e-07	metallothionein 1L (gene/pseudogene); metallothionein 1E; metallothionein 1 pseudogene 3; metallothionein 1J (pseudogene)
A_70_P018981	EE798911		SR140	-5.45487	1.89e-16	1.66e-14	U2-associated SR140 protein
A_70_P007991	EE807403	ENSG00000153094	BCL2L11	-5.45605	4.96e-14	1.39e-12	BCL2-like 11 (apoptosis facilitator)
A_70_P061661	EE857717	ENSG00000101745	ANKRD12	-5.51149	6.5e-20	3.67e-17	ankyrin repeat domain 12
A_70_P063961	FE021535	ENSG00000145782	ATG12	-5.53421	8.79e-13	1.51e-11	ATG12 autophagy related 12 homolog (S. cerevisiae)
A_70_P071931	FE035491	ENSG00000079313	REXO1	-5.55494	8.35e-19	2.51e-16	REX1, RNA exonuclease 1 homolog (S. cerevisiae)
A_70_P066451	EE851990	ENSG00000114416	FXR1	-5.58495	1.26e-18	3.15e-16	fragile X mental retardation, autosomal homolog 1
A_70_P039866	EE761581	ENSG00000108443	RPS6KB1	-5.59151	6.36e-19	1.98e-16	ribosomal protein S6 kinase, 70kDa, polypeptide 1
A_70_P071231	EE855428	ENSG00000115548	KDM3A	-5.61526	4.76e-14	1.34e-12	lysine (K)-specific demethylase 3A
A_70_P024101	EE856626	ENSG00000188206	NCRNA00201	-5.62424	3.6e-18	6.29e-16	chromosome 1 open reading frame 199
A_70_P035241	CU652907			-5.63785	1.38e-15	8.43e-14
A_70_P058216	FE030625	ENSG00000056586	RC3H2	-5.65326	2.06e-11	2.15e-10	ring finger and CCCH-type zinc finger domains 2
A_70_P008906	EE860976			-5.66083	4.23e-15	1.96e-13
A_70_P027136	EE753230		SGK494	-5.70033	2e-14	6.6e-13	uncharacterized serine/threonine-protein kinase SgK494
A_70_P057311	EE777751	ENSG00000156234	CXCL13	-5.72766	1.18e-07	4.23e-07	chemokine (C-X-C motif) ligand 13
A_70_P003486	CU637992			-5.75879	1.79e-18	3.94e-16
A_70_P064176	EE800056	ENSG00000211675	IgLC1	-5.78832	2.35e-14	7.52e-13	immunoglobulin lambda variable 2-11; immunoglobulin lambda constant 2 (Kern-Oz- marker); immunoglobulin lambda variable 1-44; immunoglobulin lambda constant 1 (Mcg marker); immunoglobulin lambda variable 1-40; immunoglobulin lambda variable 3-21; immunogl
A_70_P031766	FE027531			-5.79478	7.37e-18	1.11e-15
A_70_P070296	EE822276	ENSG00000068097	HEATR6	-5.81933	5.61e-18	8.82e-16	HEAT repeat containing 6
A_70_P028941	FE024000	ENSG00000141562	NARF	-5.82198	3.82e-14	1.12e-12	nuclear prelamin A recognition factor
A_70_P031701	EE754320	ENSG00000110172	CHORDC1	-5.82542	5.65e-11	5.1e-10	cysteine and histidine-rich domain (CHORD)-containing 1; cysteine and histidine-rich domain (CHORD)-containing 1 pseudogene
A_70_P049126	EE776850	ENSG00000056097	ZFR	-5.85543	1.61e-20	1.45e-17	zinc finger RNA binding protein
A_70_P020041	EE782272	ENSG00000010244	ZNF207	-5.87336	1.64e-15	9.58e-14	zinc finger protein 207
A_70_P046461	EE753053	ENSG00000145391	SETD7	-5.89588	2.35e-11	2.41e-10	SET domain containing (lysine methyltransferase) 7
A_70_P056351	EE852049	ENSG00000088356	PDRG1	-5.93419	2.09e-12	3.07e-11	p53 and DNA-damage regulated 1
A_70_P041936	EE752685	ENSG00000136478	TEX2	-5.99051	4.84e-15	2.15e-13	testis expressed 2
A_70_P037866	EE771116	ENSG00000164088	PPM1M	-6.03662	3.67e-12	4.96e-11	protein phosphatase 1M (PP2C domain containing)
A_70_P006351	EE779887	ENSG00000115594	IL1R1	-6.05314	8.73e-15	3.48e-13	interleukin 1 receptor, type I
A_70_P015221	FE024016	ENSG00000111481	COPZ1	-6.06969	2.3e-08	9.83e-08	coatomer protein complex, subunit zeta 1
A_70_P032756	EE801912	ENSG00000134248	HBXIP	-6.08172	2.56e-18	5.12e-16	hepatitis B virus x interacting protein
A_70_P048581	EE850000	ENSG00000170759	KIF5B	-6.12796	8.7e-19	2.51e-16	kinesin family member 5B
A_70_P028821	EE826799	ENSG00000072163	LIMS2	-6.13632	4.49e-12	5.88e-11	LIM and senescent cell antigen-like domains 2
A_70_P045836	DY520205	ENSG00000180423	HARBI1	-6.17845	5.9e-13	1.09e-11	harbinger transposase derived 1
A_70_P063186	EE765673	ENSG00000104267	CA2	-6.1946	1.06e-14	4.05e-13	carbonic anhydrase II
A_70_P006056	EE778482	ENSG00000153487	ING1	-6.2306	1.57e-13	3.66e-12	inhibitor of growth family, member 1
A_70_P065886	EE754660	ENSG00000217128	FNIP1	-6.24134	1.58e-12	2.43e-11	folliculin interacting protein 1
A_70_P071266	EE814810	ENSG00000120694	HSPH1	-6.25618	4.56e-08	1.83e-07	heat shock 105kDa/110kDa protein 1
A_70_P005946	EE749206	ENSG00000110172	CHORDC1	-6.26311	7.3e-11	6.35e-10	cysteine and histidine-rich domain (CHORD)-containing 1; cysteine and histidine-rich domain (CHORD)-containing 1 pseudogene
A_70_P024781	NM_001127286	ENSG00000168421	RHOH	-6.31564	2.69e-09	1.46e-08	ras homolog gene family, member H
A_70_P009296	DY487968	ENSG00000157554	ERG	-6.33408	2.31e-12	3.31e-11	v-ets erythroblastosis virus E26 oncogene homolog (avian)
A_70_P035131	EE802696	ENSG00000123685	BATF3	-6.54733	8.26e-14	2.15e-12	basic leucine zipper transcription factor, ATF-like 3
A_70_P007536	CU654063			-6.628	2.45e-11	2.49e-10
A_70_P025826	FE023346	ENSG00000198001	IRAK4	-6.64227	5.43e-11	4.94e-10	interleukin-1 receptor-associated kinase 4
A_70_P051222	NM_001009395	ENSG00000117594	HSD11B1	-6.66019	7.87e-13	1.38e-11	hydroxysteroid (11-beta) dehydrogenase 1
A_70_P017606	EE773488	ENSG00000115419	GLS	-6.66212	3.96e-15	1.84e-13	glutaminase
A_70_P061886	EE749785	ENSG00000101745	ANKRD12	-6.82496	2.19e-16	1.88e-14	ankyrin repeat domain 12
A_70_P030327	NM_001009779	ENSG00000085465	OVGP1	-6.83295	3.64e-17	4.11e-15	oviductal glycoprotein 1, 120kDa
A_70_P005591	EE865195	ENSG00000134352	IL6ST	-6.84641	9.16e-19	2.51e-16	interleukin 6 signal transducer (gp130, oncostatin M receptor)
A_70_P035766	DY516374			-6.8537	1.01e-12	1.68e-11
A_70_P037516	EE768946	ENSG00000105810	CDK6	-6.8617	2.48e-13	5.28e-12	cyclin-dependent kinase 6
A_70_P005991	DY504641	ENSG00000115590	IL1R2	-6.87134	1.7e-13	3.92e-12	interleukin 1 receptor, type II
A_70_P061911	EE749843	ENSG00000096717	SIRT1	-6.91634	3.93e-17	4.39e-15	sirtuin (silent mating type information regulation 2 homolog) 1 (S. cerevisiae)
A_70_P042246	EE823508	ENSG00000114737	CISH	-6.99678	2.98e-14	9.04e-13	cytokine inducible SH2-containing protein
A_70_P026831	CN823627	ENSG00000144747	TMF1	-7.00967	7.29e-17	7.48e-15	TATA element modulatory factor 1
A_70_P015501	FE024829			-7.12227	3.7e-06	9.78e-06
A_70_P002396	EE749816	ENSG00000139697	SBNO1	-7.1551	3.87e-15	1.82e-13	strawberry notch homolog 1 (Drosophila)
A_70_P064906	EE824520			-7.27603	4.29e-14	1.24e-12
A_70_P018606	EE849846	ENSG00000102837	OLFM4	-7.29084	7.82e-06	1.95e-05	olfactomedin 4
A_70_P022951	EE855739	ENSG00000094963	FMO2	-7.4508	8.58e-09	4.08e-08	flavin containing monooxygenase 2 (non-functional)
A_70_P022381	EE863953	ENSG00000096060	FKBP5	-7.50105	2.94e-14	8.96e-13	FK506 binding protein 5
A_70_P019616	EE849574	ENSG00000188994	ZNF292	-7.54136	2.65e-15	1.35e-13	zinc finger protein 292
A_70_P000216	EE752407	ENSG00000151748	SAV1	-7.64196	9.96e-17	9.47e-15	salvador homolog 1 (Drosophila)
A_70_P065431	EE790377	ENSG00000070269	C14orf101	-7.70052	1.39e-18	3.31e-16	chromosome 14 open reading frame 101
A_70_P009171	EE830355	ENSG00000198382	UVRAG	-7.86503	3.18e-18	5.99e-16	UV radiation resistance associated gene
A_70_P005331	EE803758	ENSG00000156831	NSMCE2	-7.92282	2.46e-20	1.71e-17	non-SMC element 2, MMS21 homolog (S. cerevisiae)
A_70_P019546	EE785660	ENSG00000184307	ZDHHC23	-7.93289	9.77e-16	6.44e-14	zinc finger, DHHC-type containing 23
A_70_P065846	EE838326		LOC100137888	-7.98607	7.48e-13	1.32e-11
A_70_P006031	EE842272	ENSG00000106780	MEGF9	-8.01987	4.96e-15	2.19e-13	multiple EGF-like-domains 9
A_70_P071386	EE822994	ENSG00000108784	NAGLU	-8.05662	1.57e-13	3.66e-12	N-acetylglucosaminidase, alpha-
A_70_P000021	EE751935	ENSG00000180530	NRIP1	-8.08058	1.19e-19	5.66e-17	nuclear receptor interacting protein 1
A_70_P063026	EE842945	ENSG00000168813	ZNF507	-8.08357	1.05e-21	2.36e-18	zinc finger protein 507
A_70_P034536	EE783856	ENSG00000079387	SENP1	-8.28839	5.12e-20	3.29e-17	SUMO1/sentrin specific peptidase 1
A_70_P049386	EE865289	ENSG00000138668	HNRNPD	-8.33761	2.65e-19	1.02e-16	heterogeneous nuclear ribonucleoprotein D (AU-rich element RNA binding protein 1, 37kDa)
A_70_P044246	FE030639	ENSG00000025039	RRAGD	-8.58957	1.73e-13	3.98e-12	Ras-related GTP binding D
A_70_P028426	EE823564	ENSG00000176171	BNIP3	-8.66463	1.02e-11	1.18e-10	BCL2/adenovirus E1B 19kDa interacting protein 3
A_70_P059141	EE766947	ENSG00000136960	ENPP2	-8.8911	8.81e-10	5.54e-09	ectonucleotide pyrophosphatase/phosphodiesterase 2
A_70_P071306	EE772300	ENSG00000174705	SH3PXD2B	-9.13036	3.19e-10	2.28e-09	SH3 and PX domains 2B
A_70_P003981	FE028387	ENSG00000173110	HSPA6	-9.38121	1.35e-09	7.97e-09	heat shock 70kDa protein 7 (HSP70B); heat shock 70kDa protein 6 (HSP70B')
A_70_P032516	CF117923		LOC535064	-9.40981	1.31e-20	1.31e-17
A_70_P024756	EE822311	ENSG00000127328	RAB3IP	-9.52297	2.47e-13	5.28e-12	RAB3A interacting protein (rabin3)
A_70_P000516	EE753168	ENSG00000106780	MEGF9	-9.71362	8.15e-14	2.13e-12	multiple EGF-like-domains 9
A_70_P069361	EE810723	ENSG00000120694	HSPH1	-11.126	2.25e-09	1.24e-08	heat shock 105kDa/110kDa protein 1
A_70_P064826	EE851232	ENSG00000102837	OLFM4	-12.8677	1.99e-09	1.11e-08	olfactomedin 4
A_70_P006531	EE781152	ENSG00000080618	CPB2	-21.7068	6.48e-16	4.45e-14	carboxypeptidase B2 (plasma)
