# Supplementary material for: Transcriptomic analysis of milk somatic cells in mastitis resistant and susceptible sheep upon challenge with Staphylococcus epidermidis and Staphylococcus aureus
Source: BMC Genomics. 2011 Apr 28;12:208. doi: 10.1186/1471-2164-12-208 (PMC3096985; doi:10.1186/1471-2164-12-208)
Supplement: Additional file 3 — List of the differentially expressed genes between the resistant and susceptible lines. Analysis was performed with GeneSpring® (n = 380 probes, n = 335 genes). The fold change and the p-values of the three analyses are present. ANOVA stands for analysis with all data (corrected p-value with a FDR of 5% and absolute FC > 1.5); Sa, for analysis with only S. aureus data, and Se for analysis with only S. epidermidis data (p-value ≤ 0.01 and FC > 1.5). [file 1471-2164-12-208-S3.XLS]

## Sheet: p<0.015
				ANOVA		S. aureus		S. epidermidis
ProbeName	GenbankAccession	Ensembl.Gene.ID	Genes	Fold-change*	p-value	Fold-change*	p-value	Fold-change*	p-value	Description
A_70_P018246	FE029767	ENSG00000165475	CRYL1	4.71217	0.000137	7.03237	0.00115236	-	-	crystallin, lambda 1
A_70_P062021	EE803126	ENSG00000141510	TP53	4.55175	0.000149	4.2754	0.00072	-	-	tumor protein p53
A_70_P001626	CN824748		BOLA-NC1	3.49158	7.84e-05	4.74031	0.00347688	-	-
A_70_P064026	FE027388	ENSG00000170365	SMAD1	-	-	-	-	3.7582	0.0114681	SMAD family member 1
A_70_P055351	DY491962	ENSG00000135218	CD36	-	-	-	-	3.50685	0.00226247	CD36 molecule (thrombospondin receptor)
A_70_P039641	NM_001078657	ENSG00000118777	ABCG2	-	-	-	-	3.24444	0.00642824	ATP-binding cassette, sub-family G (WHITE), member 2
A_70_P060516	EE853714	ENSG00000113494	PRLR	-	-	-	-	3.22838	0.0137156	prolactin receptor
A_70_P035941	EE752659	ENSG00000138449	SLC40A1	-	-	3.01901	0.010475	-	-	solute carrier family 40 (iron-regulated transporter), member 1
A_70_P020216	EE783149		-	-	-	-	-	2.91758	0.00485175
A_70_P027661	EE828081	ENSG00000152137	HSPB8	-	-	-	-	2.8737	0.00876483	heat shock 22kDa protein 8
A_70_P017991	-	ENSG00000085063	CD59	-	-	-	-	2.86189	0.00428437	CD59 molecule, complement regulatory protein
A_70_P007316	EE851499	ENSG00000138449	SLC40A1	2.59822	0.000446	3.12226	0.00428437	-	-	solute carrier family 40 (iron-regulated transporter), member 1
A_70_P033931	EE822636		-	-	-	2.82765	0.0114681	-	-
A_70_P050056	EE824464	ENSG00000137462	TLR2	-	-	2.80837	0.0114681	-	-	toll-like receptor 2
A_70_P022991	GO749480	ENSG00000135374	ELF5	-	-	-	-	2.76105	0.00642824	E74-like factor 5 (ets domain transcription factor)
A_70_P022751	EE828506	ENSG00000198339	HIST1H4I	-	-	-	-	2.52839	0.0052584	histone cluster 1, H4l; histone cluster 1, H4k; histone cluster 4, H4; histone cluster 1, H4h; histone cluster 1, H4j; histone cluster 1, H4i; histone cluster 1, H4d; histone cluster 1, H4c; histone cluster 1, H4f; histone cluster 1, H4e; histone cluster 1, H4b; histone cluster 1, H4a; histone cluster 2, H4a; histone cluster 2, H4b
A_70_P019451	EE788143		LOC525947	-	-	-	-	2.43618	0.0137996
A_70_P065751	EE772850	ENSG00000111261	MANSC1	-	-	-	-	2.43245	0.0112433	MANSC domain containing 1
A_70_P029426	CN822074	ENSG00000187840	EIF4EBP1	2.42316	7.63e-06	2.62238	0.00181412	2.23907	0.00949306	eukaryotic translation initiation factor 4E binding protein 1
A_70_P020723	DY494601	ENSG00000138835	RGS3	-	-	2.42177	0.0137996	-	-	regulator of G-protein signaling 3
A_70_P071551	EE822553	ENSG00000198909	MAP3K3	-	-	2.41897	0.0114681	-	-	mitogen-activated protein kinase kinase kinase 3
A_70_P062431	EE847087	ENSG00000114115	RBP1	-	-	-	-	2.39786	0.0137996	retinol binding protein 1, cellular
A_70_P010036	EE827009	ENSG00000110876	SELPLG	-	-	2.39134	0.00281032	-	-	selectin P ligand
A_70_P026071	AJ313186	ENSG00000105289	TJP3	-	-	2.34736	0.00949306	-	-	tight junction protein 3 (zona occludens 3)
A_70_P026072	AJ313186	ENSG00000105289	TJP3	-	-	2.347	0.0114681	-	-	tight junction protein 3 (zona occludens 3)
A_70_P046731	EE825298	ENSG00000163171	CDC42EP3	-	-	2.33695	0.00428437	-	-	CDC42 effector protein (Rho GTPase binding) 3
A_70_P002381	EE749584	ENSG00000137040	RANBP6	-	-	-	-	2.32268	0.0135436	RAN binding protein 6
A_70_P066341	FE033208		-	-	-	-	-	2.28507	0.0052584
A_70_P067656	EE824243	ENSG00000181523	SGSH	-	-	2.27059	0.00428437	-	-	N-sulfoglucosamine sulfohydrolase
A_70_P049136	DY522411		-	2.21794	4.74e-05	1.74132	9.34e-05	2.82503	0.00949306
A_70_P013656	DY492210	ENSG00000182578	CSF1R	-	-	2.24481	0.0114681	-	-	colony stimulating factor 1 receptor
A_70_P030226	NM_001093780	ENSG00000160211	G6PD	-	-	-	-	2.23905	0.00949306	glucose-6-phosphate dehydrogenase
A_70_P049526	EE852889	ENSG00000112378	PERP	-	-	-	-	2.23831	0.0137996	PERP, TP53 apoptosis effector
A_70_P007931	EE831501	ENSG00000168016	TRANK1	-	-	2.21664	0.00642824	-	-	lupus brain antigen 1
A_70_P021746	EE782837	ENSG00000130402	ACTN4	1.82259	0.000318	-	-	2.60853	0.00347688	actinin, alpha 4
A_70_P054531	EE849541	ENSG00000147535	PPAPDC1B	2.20901	9.11e-08	2.40579	0.00226247	2.02832	0.000443	phosphatidic acid phosphatase type 2 domain containing 1B
A_70_P048036	DY498137	ENSG00000142599	RERE	-	-	2.17308	0.00281032	-	-	arginine-glutamic acid dipeptide (RE) repeats
A_70_P055391	DY492111	ENSG00000185262	FAM100B	1.75819	3.78e-05	-	-	2.5853	0.000566	family with sequence similarity 100, member B
A_70_P010846	EE822719		-	2.03814	0.000464	2.26897	0.00949306	-	-
A_70_P013986	EE808866	ENSG00000139508	SLC46A3	2.06328	0.000262	2.2417	0.0137996	-	-	solute carrier family 46, member 3
A_70_P066886	EE808273	ENSG00000076043	REXO2	-	-	-	-	2.13592	0.0137996	REX2, RNA exonuclease 2 homolog (S. cerevisiae)
A_70_P007546	EE827198	ENSG00000146859	TMEM140	-	-	2.13447	0.00115236	-	-	transmembrane protein 140
A_70_P066151	FE036607	ENSG00000204389	HSPA1A	-	-	-	-	2.13255	0.0137156	heat shock 70kDa protein 1A; heat shock 70kDa protein 1B
A_70_P051377	NM_001009772		CATHL1B	-	-	2.12549	0.00949306	-	-	procyclic dodecapeptide
A_70_P057131	FE037307	ENSG00000117289	TXNIP	-	-	2.12311	0.00281032	-	-	thioredoxin interacting protein
A_70_P037721	EE770282	ENSG00000122966	CIT	-	-	-	-	2.11578	0.00428437	citron (rho-interacting, serine/threonine kinase 21)
A_70_P005401	EE747823		-	-	-	2.1117	0.00428437	-	-
A_70_P062011	EE861750	ENSG00000069493	CLEC2D	-	-	-	-	2.10378	0.00281032	C-type lectin domain family 2, member D
A_70_P045951	EE800928	ENSG00000136490	LIMD2	-	-	2.09114	0.00642824	-	-	LIM domain containing 2
A_70_P055791	EE789033	ENSG00000110074	FOXRED1	-	-	-	-	2.07568	0.00949306	FAD-dependent oxidoreductase domain containing 1
A_70_P055866	EE826784		-	-	-	-	-	2.06692	0.00642824
A_70_P062891	EE747727	ENSG00000162896	PIGR	1.82406	7.61e-05	-	-	2.30675	0.00281032	polymeric immunoglobulin receptor
A_70_P001971	EE753671	ENSG00000189403	HMGB1	-	-	-	-	2.05578	0.00602721	high-mobility group box 1; high-mobility group box 1-like 10
A_70_P048396	CU652738	ENSG00000112406	HECA	-	-	2.05157	0.0112433	-	-	headcase homolog (Drosophila)
A_70_P040251	EE796569	ENSG00000087510	TFAP2C	-	-	-	-	2.04084	0.0135436	transcription factor AP-2 gamma (activating enhancer binding protein 2 gamma)
A_70_P006576	-		LOC784517	2.00204	0.000142	2.24452	0.00782723	1.78576	0.0137996
A_70_P029061	EE821997	ENSG00000103510	MYST1	-	-	2.01058	0.00281032	-	-	MYST histone acetyltransferase 1
A_70_P018736	GO768332		LOC618617	-	-	-	-	2.00947	0.00115236
A_70_P013311	EE825038		-	-	-	2.00678	0.00642824	-	-
A_70_P058541	EE779427	ENSG00000169567	HINT1	-	-	-	-	1.98938	0.0052584	histidine triad nucleotide binding protein 1
A_70_P038891	EE825473	ENSG00000182578	CSF1R	-	-	1.98884	0.00949306	-	-	colony stimulating factor 1 receptor
A_70_P027536	DY498022		BRB	-	-	1.98365	0.0137996	-	-	brain ribonuclease, BRN
A_70_P055751	EE829284	ENSG00000245848	CEBPA	-	-	1.9722	0.00144878	-	-	CCAAT/enhancer binding protein (C/EBP), alpha
A_70_P059451	EE748438	ENSG00000131759	RARA	1.97037	8.14e-05	-	-	-	-	retinoic acid receptor, alpha
A_70_P017951	DY491447	ENSG00000129226	CD68	-	-	1.96689	0.0052584	-	-	CD68 molecule
A_70_P038801	DY477468	ENSG00000159685	CHCHD6	-	-	-	-	1.96059	0.00347688	coiled-coil-helix-coiled-coil-helix domain containing 6
A_70_P054671	EE765024		LOC781337	1.70972	1.75e-05	-	-	2.20302	0.000566
A_70_P068566	EE753713	ENSG00000181784	RNASE4	-	-	-	-	1.94784	0.00347688	ribonuclease, RNase A family, 4
A_70_P037081	EE829287	ENSG00000129353	SLC44A2	-	-	1.94065	0.00144878	-	-	solute carrier family 44, member 2
A_70_P064076	EE783602	ENSG00000125363	AMELX	-	-	-	-	1.93749	0.00226247	amelogenin (amelogenesis imperfecta 1, X-linked)
A_70_P066641	FE023374	ENSG00000183323	CCDC125	1.90669	2.46e-05	2.26692	0.00226247	1.60371	0.0114681	coiled-coil domain containing 125
A_70_P059076	DQ239616		LOC100037670	-	-	-	-	1.92314	0.00347688
A_70_P058461	NM_001166201	ENSG00000166311	SMPD1	-	-	1.92128	0.00428437	-	-	sphingomyelin phosphodiesterase 1, acid lysosomal
A_70_P031756	EE767595	ENSG00000090238	YPEL3	1.82822	0.000332	1.99224	0.0137996	-	-	yippee-like 3 (Drosophila)
A_70_P059136	EE831242	ENSG00000008517	IL32	-	-	1.90926	0.00226247	-	-	interleukin 32
A_70_P067501	DY510605	ENSG00000132471	WBP2	-	-	1.90782	0.00949306	-	-	WW domain binding protein 2
A_70_P052401	DY510044	ENSG00000135241	PNPLA8	-	-	1.90099	0.0052584	-	-	patatin-like phospholipase domain containing 8
A_70_P041516	AJ133002		SPD	-	-	-	-	1.89416	0.00144878	surfactant protein D
A_70_P024651	EE808535	ENSG00000164442	CITED2	-	-	-	-	1.87485	0.00782723	Cbp/p300-interacting transactivator, with Glu/Asp-rich carboxy-terminal domain, 2
A_70_P035351	FE032812	ENSG00000115165	CYTIP	-	-	-	-	1.8748	0.00782723	cytohesin 1 interacting protein
A_70_P021231	EE826169	ENSG00000187147	RNF220	-	-	1.86985	0.00347688	-	-	ring finger protein 220
A_70_P029596	FE031898	ENSG00000161638	ITGA5	-	-	1.86577	0.0052584	-	-	integrin, alpha 5 (fibronectin receptor, alpha polypeptide)
A_70_P027461	NM_001134303	ENSG00000101440	ASIP	-	-	-	-	1.86495	0.0137996	agouti signaling protein, nonagouti homolog (mouse)
A_70_P001866	DY491519		LOC788801	-	-	1.85896	0.00115236	-	-
A_70_P069321	-	ENSG00000197548	ATG7	-	-	-	-	1.85798	0.00347688	ATG7 autophagy related 7 homolog (S. cerevisiae)
A_70_P042061	EE864115	ENSG00000107104	KANK1	-	-	1.85636	0.00428437	-	-	KN motif and ankyrin repeat domains 1; similar to ankyrin repeat domain protein 15 isoform b
A_70_P047181	EE751074	ENSG00000130653	PNPLA7	-	-	-	-	1.85559	0.0137996	patatin-like phospholipase domain containing 7
A_70_P022126	EE826386	ENSG00000142599	RERE	1.66401	0.00029	2.03953	0.00949306	-	-	arginine-glutamic acid dipeptide (RE) repeats
A_70_P069621	EE856030		-	1.71459	0.000506	1.98356	0.0114681	-	-
A_70_P019936	EE776127	ENSG00000127663	KDM4B	1.84201	3.64e-05	2.05952	0.00949306	1.64445	0.00745334	lysine (K)-specific demethylase 4B
A_70_P040506	EE815266		-	-	-	1.84785	0.00347688	-	-
A_70_P039502	NM_001009212	ENSG00000092529	CAPN3	-	-	-	-	1.84744	0.0038877	calpain 3, (p94)
A_70_P059671	EE874395	ENSG00000167552	TUBA1A	-	-	1.84705	0.00281032	-	-	tubulin, alpha 1a
A_70_P047926	EE802626	ENSG00000179409	GEMIN4	-	-	1.84667	0.0052584	-	-	gem (nuclear organelle) associated protein 4
A_70_P039741	NM_001112818	ENSG00000110080	ST3GAL4	-	-	-	-	1.84159	0.0137996	ST3 beta-galactoside alpha-2,3-sialyltransferase 4
A_70_P070181	EE856892	ENSG00000187866	FAM122A	-	-	-	-	1.83846	0.0038877	family with sequence similarity 122A
A_70_P038536	EE827115	ENSG00000139112	GABARAPL1	1.68788	6.67e-05	-	-	1.97802	0.00485175	GABA(A) receptors associated protein like 3 (pseudogene); GABA(A) receptor-associated protein like 1
A_70_P041687	AF164143	ENSG00000117984	CTSD	-	-	1.83282	0.00428437	-	-	cathepsin D
A_70_P032696	EE864067	ENSG00000122694	GLIPR2	-	-	-	-	1.82643	0.00642824	GLI pathogenesis-related 2
A_70_P069561	NM_001127275	ENSG00000144659	SLC25A38	-	-	1.82237	0.00144878	-	-	solute carrier family 25, member 38
A_70_P045186	EE790707	ENSG00000134716	CYP2J2	-	-	1.82203	0.0137996	-	-	cytochrome P450, family 2, subfamily J, polypeptide 2
A_70_P001321	FE028204		-	-	-	-	-	1.8214	0.00876483
A_70_P013026	FE029473	ENSG00000085871	MGST2	-	-	-	-	1.81654	0.0112433	microsomal glutathione S-transferase 2
A_70_P070026	EE827454	ENSG00000108840	HDAC5	-	-	1.81488	0.0137996	-	-	histone deacetylase 5
A_70_P050621	EE774152	ENSG00000100304	TTLL12	-	-	1.81357	0.00115236	-	-	tubulin tyrosine ligase-like family, member 12
A_70_P041686	AF164143	ENSG00000117984	CTSD	-	-	1.81003	0.00428437	-	-	cathepsin D
A_70_P065891	EE833822	ENSG00000085871	MGST2	-	-	-	-	1.80941	0.0137996	microsomal glutathione S-transferase 2
A_70_P002996	EE794187	ENSG00000179163	FUCA1	-	-	1.80395	0.00485175	-	-	fucosidase, alpha-L- 1, tissue
A_70_P056711	EE777501	ENSG00000100234	TIMP3	-	-	1.79835	0.0038877	-	-	TIMP metallopeptidase inhibitor 3
A_70_P061346	EE781889	ENSG00000142208	AKT1	-	-	-	-	1.7982	0.0137996	v-akt murine thymoma viral oncogene homolog 1
A_70_P018901	EE865312	ENSG00000245848	CEBPA	-	-	1.79552	0.00917506	-	-	CCAAT/enhancer binding protein (C/EBP), alpha
A_70_P021831	EE848847	ENSG00000211445	GPX3	-	-	-	-	1.78056	0.0114681	glutathione peroxidase 3 (plasma)
A_70_P027596	EE769654	ENSG00000168961	LGALS9	-	-	1.77814	0.000207	-	-	lectin, galactoside-binding, soluble, 9
A_70_P061116	EE782095	ENSG00000114353	GNAI2	-	-	-	-	1.76898	0.00949306	guanine nucleotide binding protein (G protein), alpha inhibiting activity polypeptide 2
A_70_P068386	EE797978	ENSG00000135486	HNRNPA1	-	-	-	-	1.76693	0.00949306	heterogeneous nuclear ribonucleoprotein A1-like 3; similar to heterogeneous nuclear ribonucleoprotein A1; heterogeneous nuclear ribonucleoprotein A1 pseudogene 2; heterogeneous nuclear ribonucleoprotein A1; heterogeneous nuclear ribonucleoprotein A1 pseudogene
A_70_P068726	CN824412	ENSG00000087086	FTL	-	-	1.76665	0.0052584	-	-	similar to ferritin, light polypeptide; ferritin, light polypeptide
A_70_P024181	DQ239612	ENSG00000167552	TUBA1A	1.64155	0.000438	1.88856	0.00642824	-	-	tubulin, alpha 1a
A_70_P059216	EE831445	ENSG00000112576	CCND3	-	-	-	-	1.76294	0.00782723	cyclin D3
A_70_P065541	EE862932	ENSG00000087206	UIMC1	-	-	1.75654	0.0135436	-	-	ubiquitin interaction motif containing 1
A_70_P032906	EE788186	ENSG00000182810	DDX28	-	-	-	-	1.75517	0.00917506	DEAD (Asp-Glu-Ala-Asp) box polypeptide 28
A_70_P059031	EE792922	ENSG00000104490	NCALD	-	-	1.74797	0.0137996	-	-	neurocalcin delta
A_70_P059796	EE833237	ENSG00000085063	CD59	-	-	-	-	1.74283	0.00642824	CD59 molecule, complement regulatory protein
A_70_P021086	EE826005	ENSG00000126226	PCID2	1.73476	0.00048	-	-	-	-	PCI domain containing 2
A_70_P026826	EE825942	ENSG00000134882	UBAC2	-	-	1.73396	0.00170252	-	-	UBA domain containing 2
A_70_P000911	FE027020		-	-	-	-	-	1.73257	0.00602721
A_70_P021466	DY499569	ENSG00000137880	GCHFR	-	-	-	-	1.72884	0.00485175	GTP cyclohydrolase I feedback regulator
A_70_P057616	GO687610		UQCR	-	-	-	-	1.72812	0.00782723
A_70_P038196	EE746703	ENSG00000196502	SULT1A1	1.82942	0.000369	-	-	1.61731	0.00115236	sulfotransferase family, cytosolic, 1A, phenol-preferring, member 1
A_70_P056876	FE035077	ENSG00000147654	EBAG9	-	-	-	-	1.72262	0.00949306	estrogen receptor binding site associated, antigen, 9
A_70_P027511	EE806221	ENSG00000134590	FAM127A	-	-	1.71957	0.00949306	-	-	family with sequence similarity 127, member A
A_70_P050576	EE769278	ENSG00000142186	SCYL1	-	-	1.71942	0.00782723	-	-	SCY1-like 1 (S. cerevisiae)
A_70_P002661	FE030379	ENSG00000196544	C17orf59	-	-	1.71878	0.00115236	-	-	chromosome 17 open reading frame 59
A_70_P019896	EE823241	ENSG00000164405	UQCRQ	1.56667	5.16e-05	1.86526	0.00181412	-	-	ubiquinol-cytochrome c reductase, complex III subunit VII, 9.5kDa
A_70_P064491	EE836176	ENSG00000132824	SERINC3	1.64359	0.000226	1.7821	0.0114681	-	-	serine incorporator 3
A_70_P040456	EE832279	ENSG00000003147	ICA1	-	-	-	-	1.70967	0.000913	islet cell autoantigen 1, 69kDa
A_70_P047581	EE824191	ENSG00000182511	FES	-	-	1.70835	0.00917506	-	-	feline sarcoma oncogene
A_70_P045551	EE792489		LOC507126	1.60378	0.000389	1.80574	0.00949306	-	-
A_70_P054266	EE827935	ENSG00000155252	PI4K2A	-	-	1.69605	0.0052584	-	-	phosphatidylinositol 4-kinase type 2 alpha
A_70_P042031	GO760287	ENSG00000168899	VAMP5	1.61346	0.000349	1.77513	0.0114681	-	-	vesicle-associated membrane protein 5 (myobrevin)
A_70_P016736	EE866594	ENSG00000066427	ATXN3	-	-	1.68158	0.00782723	-	-	ataxin 3
A_70_P013256	NM_001114765	ENSG00000185043	CIB1	-	-	1.68132	0.00555352	-	-	calcium and integrin binding 1 (calmyrin)
A_70_P006021	EE820952		LOC100126052	-	-	1.67639	0.0052584	-	-
A_70_P011346	EE790238	ENSG00000010327	STAB1	1.63774	0.000359	1.71382	0.00642824	-	-	stabilin 1
A_70_P023176	EE856344		-	-	-	1.66726	0.0137996	-	-
A_70_P008121	EE814108	ENSG00000110719	TCIRG1	-	-	1.66602	0.00144878	-	-	T-cell, immune regulator 1, ATPase, H+ transporting, lysosomal V0 subunit A3
A_70_P038386	DY505462	ENSG00000030582	GRN	-	-	1.65943	0.0114681	-	-	granulin
A_70_P048171	FE036768	ENSG00000104946	TBC1D17	-	-	1.65503	0.000913	-	-	TBC1 domain family, member 17
A_70_P049271	EE806359	ENSG00000181625	GIYD1	1.51264	0.00011	1.79524	0.00642824	-	-	GIY-YIG domain containing 2; GIY-YIG domain containing 1
A_70_P059286	DY500392	ENSG00000083444	PLOD1	1.64847	7.51e-05	-	-	-	-	procollagen-lysine 1, 2-oxoglutarate 5-dioxygenase 1
A_70_P022666	GO729553	ENSG00000159314	SH3D20	-	-	1.63738	0.00782723	-	-	SH3 domain containing 20
A_70_P058691	EE829937	ENSG00000148175	STOM	-	-	1.62911	0.00642824	-	-	stomatin
A_70_P066801	EE865060	ENSG00000140995	DEF8	1.55636	0.000136	-	-	1.69743	0.0052584	differentially expressed in FDCP 8 homolog (mouse)
A_70_P040961	EE805080	ENSG00000161265	U2AF1L4	-	-	1.62674	0.00072	-	-	U2 small nuclear RNA auxiliary factor 1-like 4
A_70_P043046	EE792663	ENSG00000079974	RABL2B	-	-	1.62661	0.00072	-	-	RAB, member of RAS oncogene family-like 2B
A_70_P027546	EE790657	ENSG00000130309	GLT25D1	-	-	1.62346	0.0114681	-	-	glycosyltransferase 25 domain containing 1
A_70_P039517	NM_001009295	ENSG00000174175	SELP	-	-	-	-	1.6224	0.00782723	selectin P (granule membrane protein 140kDa, antigen CD62)
A_70_P059021	EE811204	ENSG00000213977	TAX1BP3	-	-	1.62225	0.00181412	-	-	Tax1 (human T-cell leukemia virus type I) binding protein 3
A_70_P060561	-	ENSG00000137171	KLC4	1.61913	0.000118	-	-	-	-	kinesin light chain 4
A_70_P065386	EE753492	ENSG00000185432	METTL7A	-	-	-	-	1.61826	0.0137156	methyltransferase like 7A
A_70_P022591	EE830259	ENSG00000116685	KIAA2013	-	-	1.61403	0.000566	-	-	KIAA2013; hypothetical LOC728138
A_70_P021812	EF373654	ENSG00000165168	CYBB	-	-	1.61216	0.00642824	-	-	cytochrome b-245, beta polypeptide
A_70_P023216	EE864116	ENSG00000148842	CNNM2	1.56371	0.000286	-	-	1.66014	0.00115236	cyclin M2
A_70_P016501	EE873028	ENSG00000183255	PTTG1IP	1.62306	0.000126	1.59851	0.00917506	-	-	pituitary tumor-transforming 1 interacting protein
A_70_P017576	EE813473	ENSG00000058668	ATP2B4	-	-	1.61067	0.0114681	-	-	ATPase, Ca++ transporting, plasma membrane 4
A_70_P051246	NM_001009754	ENSG00000068001	HYAL2	-	-	1.61007	0.00949306	-	-	hyaluronoglucosaminidase 2
A_70_P021811	EF373654	ENSG00000165168	CYBB	-	-	1.60804	0.00782723	-	-	cytochrome b-245, beta polypeptide
A_70_P038426	EE799870	ENSG00000100196	KDELR3	-	-	-	-	1.60696	0.00310093	KDEL (Lys-Asp-Glu-Leu) endoplasmic reticulum protein retention receptor 3
A_70_P030546	EE772987	ENSG00000142546	NOSIP	-	-	1.60543	0.0137996	-	-	nitric oxide synthase interacting protein
A_70_P060011	EE827450	ENSG00000132819	RBM38	-	-	1.60282	0.000913	-	-	RNA binding motif protein 38
A_70_P013091	EE810549	ENSG00000132819	RBM38	-	-	1.60089	0.000268	-	-	RNA binding motif protein 38
A_70_P016766	M98053	ENSG00000110680	CALCA	-	-	-	-	1.59915	0.00642824	calcitonin-related polypeptide alpha
A_70_P035506	EE817591		-	-	-	1.59896	0.00144878	-	-
A_70_P033276	EE812467	ENSG00000240344	PPIL3	1.59626	2.61e-05	1.66312	0.00428437	1.53209	0.0114681	peptidylprolyl isomerase (cyclophilin)-like 3
A_70_P033401	EE747493	ENSG00000105438	KDELR1	-	-	1.58017	0.0052584	-	-	KDEL (Lys-Asp-Glu-Leu) endoplasmic reticulum protein retention receptor 1
A_70_P059761	EE758819	ENSG00000164733	CTSB	-	-	1.5799	0.00428437	-	-	cathepsin B
A_70_P054591	EE756016	ENSG00000150995	ITPR1	-	-	-	-	1.57913	0.0114681	inositol 1,4,5-triphosphate receptor, type 1
A_70_P060706	EE833505		LOC514078	-	-	-	-	1.57908	0.0137996
A_70_P051171	NM_001009743	ENSG00000186115	CYP4F2	-	-	-	-	1.57527	0.00949306	cytochrome P450, family 4, subfamily F, polypeptide 2
A_70_P065051	-	ENSG00000066427	ATXN3	-	-	1.57409	0.00782723	-	-	ataxin 3
A_70_P007306	EE843558		-	1.57275	0.0001	1.50803	0.00782723	1.64025	0.00949306
A_70_P010191	EE812191	ENSG00000120913	PDLIM2	-	-	1.57231	0.00949306	-	-	PDZ and LIM domain 2 (mystique)
A_70_P048236	-	ENSG00000187147	RNF220	-	-	1.57084	0.00949306	-	-	ring finger protein 220
A_70_P039791	EE780786	ENSG00000161542	PRPSAP1	-	-	-	-	1.56925	0.00642824	phosphoribosyl pyrophosphate synthetase-associated protein 1
A_70_P040411	EE831344	ENSG00000099308	MAST3	-	-	1.56775	0.0114681	-	-	microtubule associated serine/threonine kinase 3
A_70_P013336	EE807309	ENSG00000100304	TTLL12	-	-	1.56701	0.00226247	-	-	tubulin tyrosine ligase-like family, member 12
A_70_P057706	EE860527		-	-	-	1.56696	0.00428437	-	-
A_70_P050411	DY497267	ENSG00000169733	RFNG	-	-	1.56646	0.010924	-	-	RFNG O-fucosylpeptide 3-beta-N-acetylglucosaminyltransferase
A_70_P004606	EE793620	ENSG00000171425	ZNF581	-	-	1.56643	0.00642824	-	-	zinc finger protein 581
A_70_P058501	EE774599	ENSG00000130598	TNNI2	-	-	-	-	1.56323	0.0114681	troponin I type 2 (skeletal, fast)
A_70_P005536	EE756911	ENSG00000176476	CCDC101	-	-	1.56167	0.00428437	-	-	coiled-coil domain containing 101
A_70_P055721	EE827798	ENSG00000103507	BCKDK	-	-	1.55762	0.000443	-	-	branched chain ketoacid dehydrogenase kinase
A_70_P027011	CN824409	ENSG00000204136	GGTA1	-	-	1.55318	0.00347688	-	-	glycoprotein, alpha-galactosyltransferase 1
A_70_P059551	EE858005	ENSG00000125534	PPDPF	-	-	-	-	1.55256	0.0114681	pancreatic progenitor cell differentiation and proliferation factor homolog (zebrafish)
A_70_P028801	EE830627	ENSG00000137497	NUMA1	-	-	1.55252	0.0114681	-	-	nuclear mitotic apparatus protein 1
A_70_P042661	DY511052	ENSG00000140463	BBS4	-	-	1.54485	0.00949306	-	-	Bardet-Biedl syndrome 4
A_70_P054156	EE829574	ENSG00000126822	PLEKHG3	-	-	-	-	1.54432	0.00642824	pleckstrin homology domain containing, family G (with RhoGef domain) member 3
A_70_P060056	EE770466	ENSG00000064601	CTSA	-	-	1.54277	0.000913	-	-	cathepsin A
A_70_P060556	EE779095		-	-	-	1.53882	0.000566	-	-
A_70_P057426	EE751669	ENSG00000135631	RAB11FIP5	-	-	1.53005	0.00643238	-	-	RAB11 family interacting protein 5 (class I)
A_70_P043026	EE865622	ENSG00000168807	SNTB2	-	-	-	-	1.52445	0.0052584	syntrophin, beta 2 (dystrophin-associated protein A1, 59kDa, basic component 2)
A_70_P014801	CN822065		LOC100155770	-	-	1.52042	0.0135436	-	-
A_70_P000566	EE753272		-	-	-	1.51978	0.00347688	-	-
A_70_P052321	EE816068	ENSG00000142252	GEMIN7	-	-	1.51974	0.0137996	-	-	gem (nuclear organelle) associated protein 7
A_70_P067471	DY491132	ENSG00000079999	KEAP1	-	-	1.51964	0.00281032	-	-	kelch-like ECH-associated protein 1
A_70_P029576	EE798786	ENSG00000105325	FZR1	-	-	1.51796	0.00782723	-	-	fizzy/cell division cycle 20 related 1 (Drosophila)
A_70_P047281	EE802362	ENSG00000181817	LSM10	-	-	-	-	1.50797	0.00642824	LSM10, U7 small nuclear RNA associated
A_70_P002881	AY538591		MGLUR4	-	-	1.50677	0.00428437	-	-	metabotropic glutamate receptor 4
A_70_P064461	GO705721		NRADD	-	-	1.50482	0.00984716	-	-	neurotrophin receptor associated death domain
A_70_P071636	EE824816	ENSG00000145022	TCTA	-	-	1.50139	0.0052584	-	-	T-cell leukemia translocation altered gene
A_70_P008386	EE863786	ENSG00000162407	PPAP2B	-	-	-2.6052	0.00642824	2.20999	0.0052584	phosphatidic acid phosphatase type 2B
A_70_P039961	EE774018	ENSG00000119326	CTNNAL1	-	-	-2.28943	0.00428437	2.49591	0.00642824	catenin (cadherin-associated protein), alpha-like 1
A_70_P017966	EE812679	ENSG00000091527	CDV3	-	-	-1.50066	0.00745334	-	-	CDV3 homolog (mouse)
A_70_P047941	EE835500	ENSG00000198856	OSTC	-	-	-1.50281	0.00949306	-	-	oligosaccharyltransferase complex subunit; similar to DC2 protein
A_70_P042736	DY499844	ENSG00000150681	RGS18	-	-	-	-	-1.50404	0.0137996	regulator of G-protein signaling 18
A_70_P004441	EE849930	ENSG00000091157	WDR7	-	-	-	-	-1.5049	0.0114681	WD repeat domain 7
A_70_P033491	EE750171	ENSG00000106462	EZH2	-	-	-1.50675	0.00949306	-	-	enhancer of zeste homolog 2 (Drosophila)
A_70_P011336	NM_001129741	ENSG00000134107	BHLHE40	-	-	-1.50869	0.0137996	-	-	basic helix-loop-helix family, member e40
A_70_P007781	EE827058	ENSG00000172795	DCP2	-	-	-	-	-1.51223	0.00226247	DCP2 decapping enzyme homolog (S. cerevisiae)
A_70_P038041	EE791827	ENSG00000197711	HP	-	-	-	-	-1.51271	0.00428437	haptoglobin-related protein; haptoglobin
A_70_P026841	EE748712	ENSG00000023734	STRAP	-	-	-1.51287	0.00949306	-	-	serine/threonine kinase receptor associated protein
A_70_P069316	EE829227	ENSG00000137504	CREBZF	-	-	-	-	-1.51368	0.00782723	CREB/ATF bZIP transcription factor
A_70_P004921	EE810036	ENSG00000055130	CUL1	-	-	-	-	-1.51373	0.00782723	cullin 1
A_70_P067376	EE802195	ENSG00000142230	SAE1	-	-	-1.51977	0.00428437	-	-	SUMO1 activating enzyme subunit 1
A_70_P071241	EE792876	ENSG00000119203	CPSF3	-	-	-1.52037	0.00246203	-	-	cleavage and polyadenylation specific factor 3, 73kDa
A_70_P000021	EE751935	ENSG00000180530	NRIP1	-	-	-1.52342	0.0137156	-	-	nuclear receptor interacting protein 1
A_70_P019411	EE832410		LOC508439	-	-	-1.5348	0.00281032	-	-
A_70_P051396	NM_001104928	ENSG00000159352	PSMD4	-	-	-	-	-1.53631	0.00949306	proteasome (prosome, macropain) 26S subunit, non-ATPase, 4
A_70_P015591	FE025107		LOC100153356	-	-	-1.53962	0.0137156	-	-
A_70_P005251	EE821906	ENSG00000176142	TMEM39A	-	-	-1.54009	0.00072	-	-	transmembrane protein 39A
A_70_P016511	EE749247	ENSG00000124783	SSR1	-	-	-1.54146	0.00016	-	-	signal sequence receptor, alpha
A_70_P004986	EE855038	ENSG00000108389	MTMR4	-	-	-	-	-1.54148	0.00782723	myotubularin related protein 4
A_70_P000416	EE752951	ENSG00000198887	SMC5	-	-	-1.54186	0.0137996	-	-	structural maintenance of chromosomes 5
A_70_P034301	EE752323	ENSG00000110060	PUS3	-	-	-1.54318	0.00281032	-	-	pseudouridylate synthase 3
A_70_P024494	EE779116	ENSG00000134308	YWHAQ	-	-	-1.5437	0.00782723	-	-	tyrosine 3-monooxygenase/tryptophan 5-monooxygenase activation protein, theta polypeptide
A_70_P046881	EE796325	ENSG00000040341	STAU2	-	-	-1.54421	0.00949306	-	-	staufen, RNA binding protein, homolog 2 (Drosophila)
A_70_P045381	EE832146	ENSG00000124783	SSR1	-	-	-	-	-1.54513	0.00949306	signal sequence receptor, alpha
A_70_P037896	EE829242	ENSG00000070495	JMJD6	-	-	-1.54582	0.0114681	-	-	jumonji domain containing 6
A_70_P040351	EE851272	ENSG00000132286	FXC1	-	-	-	-	-1.54613	0.00226247	fracture callus 1 homolog (rat)
A_70_P051426	EE824318	ENSG00000088930	XRN2	-	-	-	-	-1.54653	0.0052584	5'-3' exoribonuclease 2
A_70_P048056	FE026843	ENSG00000018510	AGPS	-	-	-1.55136	0.00144878	-	-	alkylglycerone phosphate synthase
A_70_P069356	EE752033		SELI	-	-	-	-	-1.55779	0.0137996	selenoprotein I
A_70_P057231	EE747344		-	-	-	-	-	-1.55785	0.00949306
A_70_P046941	DY483591	ENSG00000095564	BTAF1	-	-	-	-	-1.55923	0.0052584	BTAF1 RNA polymerase II, B-TFIID transcription factor-associated, 170kDa (Mot1 homolog, S. cerevisiae)
A_70_P049006	EE746492	ENSG00000165732	DDX21	-	-	-1.56629	0.00281032	-	-	DEAD (Asp-Glu-Ala-Asp) box polypeptide 21
A_70_P053976	FE022258	ENSG00000107643	MAPK8	-	-	-	-	-1.5668	0.00642824	mitogen-activated protein kinase 8
A_70_P055176	EE782314	ENSG00000134001	EIF2S1	-	-	-1.57383	0.0137996	-	-	eukaryotic translation initiation factor 2, subunit 1 alpha, 35kDa
A_70_P010026	EE772118	ENSG00000127837	AAMP	-	-	-	-	-1.58109	0.0137996	angio-associated, migratory cell protein
A_70_P014526	EE789930		-	-	-	-1.58338	0.000443	-	-
A_70_P063461	FE022716	ENSG00000143748	NVL	-1.58654	0.000277	-	-	-	-	nuclear VCP-like
A_70_P058781	EE785123	ENSG00000143942	CHAC2	-	-	-1.59035	0.00226247	-	-	ChaC, cation transport regulator homolog 2 (E. coli)
A_70_P057041	EE829510	ENSG00000173852	DPY19L1	-	-	-1.59138	0.00181412	-	-	dpy-19-like 1 (C. elegans); similar to hCG1645499
A_70_P004361	DY496522	ENSG00000085377	PREP	-	-	-1.5922	0.000913	-	-	prolyl endopeptidase
A_70_P067506	EE825802	ENSG00000176020	AMIGO3	-	-	-1.59336	0.00072	-	-	adhesion molecule with Ig-like domain 3
A_70_P026062	U89029		GLUT1	-	-	-1.59966	0.00181412	-	-	glucose transporter type 1
A_70_P056076	EE836403	ENSG00000124177	CHD6	-	-	-1.60166	0.00782723	-	-	chromodomain helicase DNA binding protein 6
A_70_P071321	EE848579	ENSG00000205981	DNAJC19	-	-	-1.60254	0.0114681	-	-	similar to translocase of the inner mitochondrial membrane 14; DnaJ (Hsp40) homolog, subfamily C, member 19
A_70_P060881	EE824343	ENSG00000109917	ZNF259	-1.53644	0.00025	-	-	-1.6758	0.00949306	zinc finger protein 259
A_70_P009466	EE816561	ENSG00000135069	PSAT1	-	-	-1.60615	0.00428437	-	-	chromosome 8 open reading frame 62; phosphoserine aminotransferase 1
A_70_P014686	EU370536	ENSG00000112081	SFRS3	-	-	-	-	-1.61091	0.0137156	splicing factor, arginine/serine-rich 3
A_70_P048021	FE022347	ENSG00000146676	PURB	-	-	-	-	-1.61529	0.0137996	purine-rich element binding protein B
A_70_P053716	FE033065	ENSG00000075790	BCAP29	-	-	-1.61567	0.00782723	-	-	B-cell receptor-associated protein 29
A_70_P065126	EE852915	ENSG00000112339	HBS1L	-	-	-	-	-1.61786	0.0114681	HBS1-like (S. cerevisiae)
A_70_P053146	NM_001163059	ENSG00000127337	YEATS4	-	-	-1.61795	0.00782723	-	-	YEATS domain containing 4
A_70_P064441	EE874170	ENSG00000087470	DNM1L	-	-	-1.62151	0.0114681	-	-	dynamin 1-like
A_70_P066436	EE863233		-	-	-	-1.62447	0.00642824	-	-
A_70_P051436	EE821536	ENSG00000007923	DNAJC11	-	-	-1.62781	0.00115236	-	-	DnaJ (Hsp40) homolog, subfamily C, member 11
A_70_P047321	EE749684	ENSG00000143457	GOLPH3L	-	-	-1.63481	0.00782723	-	-	golgi phosphoprotein 3-like
A_70_P007411	EE831310		-	-	-	-	-	-1.6351	0.0114681
A_70_P006386	EE795283	ENSG00000107863	ARHGAP21	-	-	-	-	-1.6357	0.0137156	Rho GTPase activating protein 21
A_70_P043501	EE769056	ENSG00000186480	INSIG1	-	-	-	-	-1.6358	0.0114681	insulin induced gene 1
A_70_P035356	EE830660	ENSG00000167851	CD300A	-	-	-	-	-1.6361	0.00428437	CD300a molecule
A_70_P065416	EE756589	ENSG00000240303	ACAD11	-	-	-1.63802	0.00115236	-	-	nephronophthisis 3 (adolescent); acyl-Coenzyme A dehydrogenase family, member 11
A_70_P062001	EE756025	ENSG00000198087	CD2AP	-	-	-1.64018	0.00281032	-	-	CD2-associated protein
A_70_P060761	EE749912	ENSG00000104442	ARMC1	-1.54094	1.27e-05	-	-	-1.7395	0.00115236	armadillo repeat containing 1
A_70_P071296	DY491402	ENSG00000111615	KRR1	-	-	-	-	-1.64088	0.0137996	KRR1, small subunit (SSU) processome component, homolog (yeast)
A_70_P019846	EE779562	ENSG00000242372	EIF6	-	-	-1.6471	0.0114681	-	-	eukaryotic translation initiation factor 6
A_70_P048556	EE750978	ENSG00000101654	RNMT	-	-	-	-	-1.64735	0.00642824	RNA (guanine-7-) methyltransferase
A_70_P049011	EE866159	ENSG00000114503	NCBP2	-	-	-1.64985	0.00347688	-	-	nuclear cap binding protein subunit 2, 20kDa
A_70_P000156	EE753631	ENSG00000184575	XPOT	-	-	-1.65043	0.00115236	-	-	exportin, tRNA (nuclear export receptor for tRNAs); similar to Exportin-T (tRNA exportin) (Exportin(tRNA))
A_70_P037686	EE792948	ENSG00000162613	FUBP1	-	-	-1.65985	0.000345	-	-	far upstream element (FUSE) binding protein 1
A_70_P057566	EE831779	ENSG00000001497	LAS1L	-	-	-1.66227	0.00347688	-	-	LAS1-like (S. cerevisiae)
A_70_P014687	EU370536	ENSG00000112081	SFRS3	-	-	-	-	-1.66403	0.0114681	splicing factor, arginine/serine-rich 3
A_70_P026061	U89029		GLUT1	-	-	-1.66817	0.00072	-	-	glucose transporter type 1
A_70_P002566	FE036203	ENSG00000015171	ZMYND11	-	-	-1.67107	0.00246203	-	-	zinc finger, MYND domain containing 11
A_70_P009601	EE747016	ENSG00000134910	STT3A	-1.64715	0.000304	-	-	-1.7051	0.0052584	STT3, subunit of the oligosaccharyltransferase complex, homolog A (S. cerevisiae)
A_70_P056221	EE837157	ENSG00000004961	HCCS	-	-	-	-	-1.67762	0.00310093	holocytochrome c synthase (cytochrome c heme-lyase)
A_70_P032086	EE781022	ENSG00000160818	GPATCH4	-	-	-1.67827	0.00281032	-	-	G patch domain containing 4
A_70_P046246	EE777707	ENSG00000126953	TIMM8A	-1.67684	6.74e-05	-1.81164	0.00642824	-1.55206	0.00782723	translocase of inner mitochondrial membrane 8 homolog A (yeast)
A_70_P005426	EE825396	ENSG00000154930	ACSS1	-	-	-1.68123	0.0114681	-	-	acyl-CoA synthetase short-chain family member 1
A_70_P018566	GO684546	ENSG00000130638	ATXN10	-	-	-1.68221	0.000443	-	-	ataxin 10
A_70_P066711	EE810594	ENSG00000065613	SLK	-	-	-1.68476	0.00642824	-	-	STE20-like kinase (yeast)
A_70_P061706	EE815731	ENSG00000103194	USP10	-1.71024	0.000427	-1.66367	0.000725	-	-	ubiquitin specific peptidase 10
A_70_P050201	FE030100	ENSG00000067334	DNTTIP2	-1.67142	0.000272	-1.70322	0.000913	-	-	deoxynucleotidyltransferase, terminal, interacting protein 2
A_70_P065666	EE830688	ENSG00000108039	XPNPEP1	-	-	-1.69742	0.0137996	-	-	X-prolyl aminopeptidase (aminopeptidase P) 1, soluble
A_70_P034386	-	ENSG00000172115	CYCS	-	-	-1.70887	0.00072	-	-	cytochrome c, somatic
A_70_P050886	EE831295	ENSG00000102931	ARL2BP	-	-	-	-	-1.70938	0.00226247	ADP-ribosylation factor-like 2 binding protein
A_70_P062791	EE823755	ENSG00000144231	POLR2D	-1.59165	5.56e-05	-1.83708	0.00226247	-	-	polymerase (RNA) II (DNA directed) polypeptide D
A_70_P008786	EE812404	ENSG00000158246	FAM46B	-	-	-1.7152	0.00226247	-	-	family with sequence similarity 46, member B
A_70_P034661	EE780305	ENSG00000134709	HOOK1	-1.87478	0.000123	-1.56057	0.00428437	-	-	hook homolog 1 (Drosophila)
A_70_P066266	EE849633	ENSG00000198589	LRBA	-	-	-1.71913	0.00226247	-	-	LPS-responsive vesicle trafficking, beach and anchor containing
A_70_P049601	-	ENSG00000138326	RPS24	-	-	-	-	-1.72072	0.0052584	ribosomal protein S24
A_70_P063226	EE756938		LOC615008	-	-	-1.73135	0.00226247	-	-
A_70_P042421	EE777786	ENSG00000138674	SEC31A	-	-	-	-	-1.74057	0.0137996	SEC31 homolog A (S. cerevisiae)
A_70_P001506	EE758013		LOC451482	-	-	-	-	-1.74323	0.00485175
A_70_P022161	EE793238	ENSG00000166197	NOLC1	-	-	-	-	-1.74333	0.00782723	nucleolar and coiled-body phosphoprotein 1
A_70_P050356	EE777866	ENSG00000001630	CYP51A1	-1.63323	5.71e-05	-	-	-1.85578	0.00347688	cytochrome P450, family 51, subfamily A, polypeptide 1
A_70_P043161	EE831003	ENSG00000136718	IMP4	-	-	-1.75094	0.00642824	-	-	IMP4, U3 small nucleolar ribonucleoprotein, homolog (yeast)
A_70_P048816	EE754907	ENSG00000182457	TUG1	-	-	-	-	-1.75147	0.00226247	taurine upregulated 1 (non-protein coding)
A_70_P027236	EE781781	ENSG00000152804	HHEX	-	-	-	-	-1.75308	0.00428437	hematopoietically expressed homeobox
A_70_P035991	EE809962	ENSG00000174953	DHX36	-	-	-	-	-1.7555	0.00144878	DEAH (Asp-Glu-Ala-His) box polypeptide 36
A_70_P064541	EE833852	ENSG00000138398	PPIG	-1.56429	0.000514	-1.94796	0.00115236	-	-	peptidylprolyl isomerase G (cyclophilin G)
A_70_P069176	EE784328	ENSG00000110841	PPFIBP1	-	-	-1.75969	0.0137996	-	-	PTPRF interacting protein, binding protein 1 (liprin beta 1)
A_70_P066701	EE783051		-	-	-	-	-	-1.76623	0.00115236
A_70_P066866	EE874417	ENSG00000119138	KLF9	-	-	-1.77019	0.0052584	-	-	Kruppel-like factor 9
A_70_P002561	EE752139		LOC743659	-	-	-	-	-1.79585	0.00782723
A_70_P021586	EE750642	ENSG00000197142	ACSL5	-	-	-1.7976	0.00428437	-	-	acyl-CoA synthetase long-chain family member 5
A_70_P024101	EE856626	ENSG00000188206	NCRNA00201	-	-	-	-	-1.79916	0.00428437	chromosome 1 open reading frame 199
A_70_P066836	EE756232	ENSG00000117791	MOSC2	-	-	-1.79942	0.00642824	-	-	MOCO sulphurase C-terminal domain containing 2
A_70_P049891	CF118151	ENSG00000164171	ITGA2	-1.79957	0.000307	-	-	-	-	integrin, alpha 2 (CD49B, alpha 2 subunit of VLA-2 receptor)
A_70_P048651	EE751242	ENSG00000035115	SH3YL1	-	-	-1.80453	0.0137996	-	-	SH3 domain containing, Ysc84-like 1 (S. cerevisiae)
A_70_P019546	EE785660	ENSG00000184307	ZDHHC23	-	-	-	-	-1.81818	0.0052584	zinc finger, DHHC-type containing 23
A_70_P071116	DY522494	ENSG00000167721	TSR1	-	-	-1.83376	0.00226247	-	-	TSR1, 20S rRNA accumulation, homolog (S. cerevisiae)
A_70_P028871	EE768150	ENSG00000060688	SNRNP40	-	-	-1.83534	0.000566	-	-	small nuclear ribonucleoprotein 40kDa (U5)
A_70_P039046	DY502149	ENSG00000106105	GARS	-	-	-1.84589	0.00782723	-	-	glycyl-tRNA synthetase
A_70_P063531	FE038182	ENSG00000123983	ACSL3	-	-	-1.84746	0.000913	-	-	acyl-CoA synthetase long-chain family member 3
A_70_P049071	DY519194	ENSG00000148634	HERC4	-	-	-	-	-1.86517	0.00095	hect domain and RLD 4
A_70_P019376	EE784396	ENSG00000038210	PI4K2B	-	-	-1.88914	0.000443	-	-	phosphatidylinositol 4-kinase type 2 beta
A_70_P068461	EE817020	ENSG00000114503	NCBP2	-	-	-1.91254	0.00347688	-	-	nuclear cap binding protein subunit 2, 20kDa
A_70_P018756	GH291141	ENSG00000106537	TSPAN13	-	-	-1.92454	0.000566	-	-	tetraspanin 13
A_70_P059811	DY493845	ENSG00000044574	HSPA5	-	-	-1.935	0.00949306	-	-	hypothetical gene supported by AF216292; NM_005347; heat shock 70kDa protein 5 (glucose-regulated protein, 78kDa)
A_70_P060371	EE849850	ENSG00000168710	AHCYL1	-1.71755	9.04e-08	-	-	-2.15703	0.000345	adenosylhomocysteinase-like 1
A_70_P049176	EE746595	ENSG00000112972	HMGCS1	-1.74935	4.46e-06	-	-	-2.13591	0.000913	3-hydroxy-3-methylglutaryl-Coenzyme A synthase 1 (soluble)
A_70_P000531	EE753209		Mctp1	-	-	-1.94335	0.0137996	-	-	multiple C2 domains, transmembrane 1
A_70_P009636	EE748833	ENSG00000115816	CEBPZ	-	-	-	-	-1.94453	0.00602721	CCAAT/enhancer binding protein (C/EBP), zeta
A_70_P057996	EE827511	ENSG00000010810	FYN	-1.71589	0.000347	-	-	-2.22717	0.00124275	FYN oncogene related to SRC, FGR, YES
A_70_P068151	DQ152983	ENSG00000102908	NFAT5	-	-	-	-	-1.97281	0.00642824	nuclear factor of activated T-cells 5, tonicity-responsive
A_70_P000276	EE752906		LOC710142	-	-	-2.00333	0.0052584	-	-
A_70_P000006	EE752115	ENSG00000170017	ALCAM	-	-	-	-	-2.00869	0.00642824	hypothetical protein LOC100133690; activated leukocyte cell adhesion molecule
A_70_P010631	EE756345	ENSG00000107937	GTPBP4	-2.0967	2.78e-05	-1.93295	0.0052584	-	-	GTP binding protein 4
A_70_P057506	EE775462		Mfsd7b	-	-	-2.03275	0.00226247	-	-	major facilitator superfamily domain containing 7B (Mfsd7b)
A_70_P063296	EE769639	ENSG00000068366	ACSL4	-	-	-2.05769	0.00115236	-	-	acyl-CoA synthetase long-chain family member 4
A_70_P005646	EE814218	ENSG00000093144	ECHDC1	-	-	-2.06569	0.00115236	-	-	enoyl Coenzyme A hydratase domain containing 1
A_70_P033626	EE777574	ENSG00000089057	SLC23A2	-	-	-	-	-2.09319	0.00745334	solute carrier family 23 (nucleobase transporters), member 2
A_70_P011861	FE031423	ENSG00000205277	MUC12	-1.87648	0.000163	-	-	-2.33947	0.00226247	mucin 12, cell surface associated; similar to mucin 11
A_70_P016681	EE752977	ENSG00000188641	DPYD	-	-	-2.13479	0.00181412	-	-	dihydropyrimidine dehydrogenase
A_70_P039492	NM_001009769	ENSG00000138685	FGF2	-	-	-2.17391	0.00555352	-	-	fibroblast growth factor 2 (basic)
A_70_P004661	EE756128	ENSG00000103978	TMEM87A	-	-	-	-	-2.22554	0.0137156	transmembrane protein 87A
A_70_P019131	EE784681	ENSG00000170522	ELOVL6	-	-	-2.24036	0.00642824	-	-	ELOVL family member 6, elongation of long chain fatty acids (FEN1/Elo2, SUR4/Elo3-like, yeast)
A_70_P045001	FE038587	ENSG00000136480	POLG2	-	-	-	-	-2.24428	0.0022493	polymerase (DNA directed), gamma 2, accessory subunit
A_70_P055431	EE849843	ENSG00000010810	FYN	-1.87888	0.000274	-	-	-2.61651	0.00115236	FYN oncogene related to SRC, FGR, YES
A_70_P003931	FE021090	ENSG00000110848	CD69	-	-	-2.29762	0.00161652	-	-	CD69 molecule
A_70_P005806	EE822916	ENSG00000163512	AZI2	-	-	-	-	-2.29928	0.0112433	5-azacytidine induced 2
A_70_P069361	EE810723	ENSG00000120694	HSPH1	-	-	-2.29956	0.0137996	-	-	heat shock 105kDa/110kDa protein 1
A_70_P065606	EE859098	ENSG00000120833	SOCS2	-	-	-2.3348	0.0114681	-	-	suppressor of cytokine signaling 2
A_70_P055886	EE827396		-	-	-	-2.3435	0.00745334	-	-
A_70_P006791	FE032842	ENSG00000161570	CCL5	-	-	-2.39707	0.0137996	-	-	chemokine (C-C motif) ligand 5
A_70_P024811	EE777383	ENSG00000119888	EPCAM	-	-	-2.41163	0.00344469	-	-	epithelial cell adhesion molecule
A_70_P064051	FE038308	ENSG00000153721	CNKSR3	-	-	-	-	-2.47557	0.00124275	membrane associated guanylate kinase, WW and PDZ domain containing 1; CNKSR family member 3
A_70_P006986	-	ENSG00000106546	AHR	-	-	-2.50713	0.00602721	-	-	aryl hydrocarbon receptor
A_70_P016861	L07939	ENSG00000108342	CSF3	-	-	-2.56545	0.00178077	-	-	colony stimulating factor 3 (granulocyte)
A_70_P006531	EE781152	ENSG00000080618	CPB2	-	-	-	-	-2.58149	0.0137996	carboxypeptidase B2 (plasma)
A_70_P014386	EE867049	ENSG00000137936	BCAR3	-	-	-2.58916	0.00246203	-	-	breast cancer anti-estrogen resistance 3
A_70_P003141	EE785051	ENSG00000196754	S100A2	-	-	-2.62188	0.00642824	-	-	S100 calcium binding protein A2
A_70_P023126	EE852749	ENSG00000115221	ITGB6	-	-	-2.7094	0.00281032	-	-	integrin, beta 6
A_70_P050166	DY513283	ENSG00000166592	RRAD	-	-	-2.71424	0.00226247	-	-	Ras-related associated with diabetes
A_70_P034846	CF117008	ENSG00000170561	IRX2	-	-	-2.71664	0.00385205	-	-	iroquois homeobox 2
A_70_P011246	-		ULBP4	-	-	-	-	-2.81774	0.0137996
A_70_P026752	AJ439062	ENSG00000115221	ITGB6	-	-	-2.83841	0.00428437	-	-	integrin, beta 6
A_70_P066671	EE750256	ENSG00000204359	CFB	-	-	-2.89767	0.00782723	-	-	complement factor B
A_70_P036076	EE811088	ENSG00000138382	METTL5	-	-	-	-	-2.94567	0.0137156	methyltransferase like 5
A_70_P067581	EE786917	ENSG00000134339	SAA2	-	-	-2.94597	0.00347688	-	-	serum amyloid A2
A_70_P032761	EE779623	ENSG00000115762	PLEKHB2	-	-	-3.08186	0.00324611	-	-	pleckstrin homology domain containing, family B (evectins) member 2
A_70_P006201	FE031048	ENSG00000101367	MAPRE1	-3.07884	6.19e-06	-3.43085	0.0052584	-2.76295	0.00281032	microtubule-associated protein, RP/EB family, member 1
A_70_P043021	EE828107	ENSG00000187908	DMBT1	-	-	-	-	-3.13035	0.00115236	deleted in malignant brain tumors 1
A_70_P045136	-		BOLA-NC1	-	-	-	-	-3.34823	0.00782723
A_70_P057056	EE780570	ENSG00000153214	TMEM87B	-3.48995	0.000138	-2.5381	0.00642824	-4.72513	0.0038877	transmembrane protein 87B
A_70_P019151	EE782590	ENSG00000053747	LAMA3	-	-	-3.80528	0.00485175	-	-	laminin, alpha 3
A_70_P003981	FE028387	ENSG00000173110	HSPA6	-	-	-4.04879	0.00226247	-	-	heat shock 70kDa protein 7 (HSP70B); heat shock 70kDa protein 6 (HSP70B')
A_70_P006186	EE779021	ENSG00000145623	OSMR	-	-	-6.17591	0.00115236	-	-	oncostatin M receptor
A_70_P064091	FE034278	ENSG00000151702	FLI1	-	-	-	-	-6.55098	0.00344469	Friend leukemia virus integration 1
* In the fold-change, the enumerator is the resistant line and the denominator is the susceptible line.
