# Supplementary material for: Transcriptomic analysis of milk somatic cells in mastitis resistant and susceptible sheep upon challenge with Staphylococcus epidermidis and Staphylococcus aureus
Source: BMC Genomics. 2011 Apr 28;12:208. doi: 10.1186/1471-2164-12-208 (PMC3096985; doi:10.1186/1471-2164-12-208)
Supplement: Additional file 4 — Biological process GO Terms of the differentially expressed genes between the resistant and susceptible lines. Analysis was performed by DAVID (n = 335 genes, n = 306 genes recognised by DAVID). Of the 160 and 146 up- and down-regulated genes, 126 and 119 GO terms were identified, respectively. "Count" stands for the number of differentially expressed genes in a GO Term class. "%" represents the number of genes involved in given term divided by the total number of input genes, i.e. percentage of input genes hitting a given term. "Hit" is the number of TF binding sites and the "Enrichment Fold" measures the magnitude of enrichment. [file 1471-2164-12-208-S4.XLS]

## Sheet: Feuil1
Line	Term	Count	%	P-value	Pop Hits	Fold Enrichment	Genes
Resistant	GO:0007159~leukocyte adhesion	4	2.5	0.00213123	28	15.3379	CALCA, SELP, ITGA5, SELPLG
Resistant	GO:0051170~nuclear import	5	3.125	0.00891832	88	6.10029	AKT1, PTTG1IP, TP53, HNRNPA1, RERE
Resistant	GO:0009611~response to wounding	12	7.5	0.00997776	530	2.43091	HDAC5, AKT1, SELP, CYBB, CD36, STAB1, ITGA5, CD59, TLR2, SMAD1, CTSB, TIMP3
Resistant	GO:0034504~protein localization in nucleus	5	3.125	0.0111818	94	5.71091	AKT1, BBS4, PTTG1IP, TP53, RERE
Resistant	GO:0042493~response to drug	7	4.375	0.0150768	216	3.47942	TXNIP, TLR2, SMPD1, TP53, SMAD1, CAPN3, ABCG2
Resistant	GO:0010552~positive regulation of specific transcription from RNA polymerase II promoter	4	2.5	0.0156835	57	7.53439	HDAC5, CEBPA, TP53, CITED2
Resistant	GO:0006302~double-strand break repair	4	2.5	0.0196108	62	6.92678	GIYD1, TP53, UIMC1, CIB1
Resistant	GO:0016071~mRNA metabolic process	9	5.625	0.0214393	370	2.61158	RNASE4, PPIL3, RBM38, LSM10, HSPA1A, U2AF1L4, GEMIN7, HNRNPA1, GEMIN4
Resistant	GO:0006397~mRNA processing	8	5	0.0294042	321	2.67577	RNASE4, PPIL3, RBM38, LSM10, U2AF1L4, GEMIN7, HNRNPA1, GEMIN4
Resistant	GO:0007566~embryo implantation	3	1.875	0.0311285	30	10.7365	CALCA, PRLR, GRN
Resistant	GO:0044271~nitrogen compound biosynthetic process	8	5	0.0311523	325	2.64283	TCIRG1, CEBPA, AKT1, ATP2B4, PLOD1, SLC25A38, PRPSAP1, GCHFR
Resistant	GO:0051270~regulation of cell motion	6	3.75	0.0333727	193	3.33777	HDAC5, AKT1, BBS4, SELP, ACTN4, CITED2
Resistant	GO:0042981~regulation of apoptosis	14	8.75	0.0346343	804	1.86954	TXNIP, HMGB1, ACTN4, TP53, TLR2, HSPA1A, TIMP3, CITED2, SERINC3, AKT1, PRLR, SMPD1, CTSB, PERP
Resistant	GO:0031667~response to nutrient levels	6	3.75	0.0359724	197	3.27	AKT1, GNAI2, TP53, CTSD, RARA, TIMP3
Resistant	GO:0043067~regulation of programmed cell death	14	8.75	0.0370625	812	1.85112	TXNIP, HMGB1, ACTN4, TP53, TLR2, HSPA1A, TIMP3, CITED2, SERINC3, AKT1, PRLR, SMPD1, CTSB, PERP
Resistant	GO:0010941~regulation of cell death	14	8.75	0.0380039	815	1.84431	TXNIP, HMGB1, ACTN4, TP53, TLR2, HSPA1A, TIMP3, CITED2, SERINC3, AKT1, PRLR, SMPD1, CTSB, PERP
Resistant	GO:0010605~negative regulation of macromolecule metabolic process	13	8.125	0.0387948	734	1.90156	CEBPA, HMGB1, FZR1, TP53, SMAD1, TIMP3, UIMC1, CITED2, HDAC5, CALCA, EIF4EBP1, G6PD, MYST1
Resistant	GO:0007242~intracellular signaling cascade	19	11.875	0.040125	1256	1.62415	GNAI2, TP53, TLR2, SMAD1, TAX1BP3, UIMC1, RABL2B, CALCA, AKT1, CD36, PRLR, MAP3K3, RGS3, DEF8, RARA, RBM38, HIST1H4I, CIT, ASIP
Resistant	GO:0002366~leukocyte activation during immune response	3	1.875	0.0435026	36	8.94709	PI4K2A, TLR2, TP53
Resistant	GO:0043086~negative regulation of catalytic activity	7	4.375	0.0435439	277	2.7132	AKT1, NOSIP, FZR1, GNAI2, RGS3, TP53, GCHFR
Resistant	GO:0044093~positive regulation of molecular function	11	6.875	0.044829	586	2.01539	CALCA, HDAC5, AKT1, FZR1, PRLR, CCND3, GNAI2, ACTN4, SH3D20, TLR2, TP53
Resistant	GO:0006606~protein import into nucleus	4	2.5	0.0453091	86	4.99372	AKT1, PTTG1IP, TP53, RERE
Resistant	GO:0033365~protein localization in organelle	5	3.125	0.0463864	146	3.67689	AKT1, BBS4, PTTG1IP, TP53, RERE
Resistant	GO:0043193~positive regulation of gene-specific transcription	4	2.5	0.0466211	87	4.93633	HDAC5, CEBPA, TP53, CITED2
Resistant	GO:0008380~RNA splicing	7	4.375	0.0481272	284	2.64632	PPIL3, RBM38, LSM10, U2AF1L4, GEMIN7, HNRNPA1, GEMIN4
Susceptible	GO:0010558~negative regulation of macromolecule biosynthetic process	10	6.84932	0.0496727	547	2.07826	ZMYND11, HHEX, BTAF1, GTPBP4, CREBZF, YWHAQ, BHLHE40, FGF2, PURB, NRIP1
Susceptible	GO:0006405~RNA export from nucleus	3	2.05479	0.0496113	41	8.3181	XPOT, NCBP2, HHEX
Susceptible	GO:0016481~negative regulation of transcription	9	6.16438	0.0475201	459	2.22903	ZMYND11, HHEX, BTAF1, CREBZF, YWHAQ, BHLHE40, FGF2, PURB, NRIP1
Susceptible	GO:0006364~rRNA processing	4	2.73973	0.0464325	92	4.94264	KRR1, NOLC1, IMP4, RPS24
Susceptible	GO:0000398~nuclear mRNA splicing, via spliceosome	5	3.42466	0.0448782	153	3.71505	NCBP2, SNRNP40, POLR2D, CPSF3, SFRS3
Susceptible	GO:0000377~RNA splicing, via transesterification reactions with bulged adenosine as nucleophile	5	3.42466	0.0448782	153	3.71505	NCBP2, SNRNP40, POLR2D, CPSF3, SFRS3
Susceptible	GO:0000375~RNA splicing, via transesterification reactions	5	3.42466	0.0448782	153	3.71505	NCBP2, SNRNP40, POLR2D, CPSF3, SFRS3
Susceptible	GO:0009452~RNA capping	2	1.36986	0.0428652	5	45.4723	NCBP2, RNMT
Susceptible	GO:0006605~protein targeting	6	4.10959	0.0400408	215	3.17248	FXC1, YWHAQ, FGF2, DNAJC19, SSR1, TIMM8A
Susceptible	GO:0051172~negative regulation of nitrogen compound metabolic process	10	6.84932	0.0376549	519	2.19038	ZMYND11, HHEX, BTAF1, GTPBP4, CREBZF, YWHAQ, BHLHE40, FGF2, PURB, NRIP1
Susceptible	GO:0006626~protein targeting to mitochondrion	3	2.05479	0.0352976	34	10.0306	FXC1, DNAJC19, TIMM8A
Susceptible	GO:0070585~protein localization in mitochondrion	3	2.05479	0.0352976	34	10.0306	FXC1, DNAJC19, TIMM8A
Susceptible	GO:0045934~negative regulation of nucleobase, nucleoside, nucleotide and nucleic acid metabolic process	10	6.84932	0.0349962	512	2.22033	ZMYND11, HHEX, BTAF1, GTPBP4, CREBZF, YWHAQ, BHLHE40, FGF2, PURB, NRIP1
Susceptible	GO:0050966~detection of mechanical stimulus involved in sensory perception of pain	2	1.36986	0.0344405	4	56.8403	FYN, ITGA2
Susceptible	GO:0006370~mRNA capping	2	1.36986	0.0344405	4	56.8403	NCBP2, RNMT
Susceptible	GO:0016477~cell migration	7	4.79452	0.0338369	276	2.88321	SAA2, FYN, AAMP, CCL5, CD2AP, FGF2, S100A2
Susceptible	GO:0006612~protein targeting to membrane	3	2.05479	0.0334082	33	10.3346	FXC1, SSR1, TIMM8A
Susceptible	GO:0007006~mitochondrial membrane organization	3	2.05479	0.0315603	32	10.6576	DNM1L, FXC1, TIMM8A
Susceptible	GO:0050727~regulation of inflammatory response	4	2.73973	0.0287	76	5.98319	SAA2, OSMR, ITGA2, CCL5
Susceptible	GO:0046907~intracellular transport	12	8.21918	0.0283266	657	2.07636	XPOT, NCBP2, HOOK1, HHEX, SEC31A, FXC1, YWHAQ, BCAP29, FGF2, DNAJC19, SSR1, TIMM8A
Susceptible	GO:0050729~positive regulation of inflammatory response	3	2.05479	0.0279919	30	11.3681	OSMR, ITGA2, CCL5
Susceptible	GO:0006928~cell motion	10	6.84932	0.0230834	475	2.39328	ALCAM, SAA2, FYN, AAMP, ITGA2, MAPK8, CCL5, CD2AP, FGF2, S100A2
Susceptible	GO:0006426~glycyl-tRNA aminoacylation	2	1.36986	0.0173699	2	113.681	GARS, POLG2
Susceptible	GO:0033341~regulation of collagen binding	2	1.36986	0.0173699	2	113.681	GTPBP4, ITGA2
Susceptible	GO:0034660~ncRNA metabolic process	7	4.79452	0.0154062	230	3.45985	KRR1, PUS3, NOLC1, GARS, POLG2, IMP4, RPS24
Susceptible	GO:0008283~cell proliferation	10	6.84932	0.0140244	436	2.60735	ZMYND11, HHEX, CDV3, OSMR, FYN, INSIG1, ZNF259, ITGA2, MAPRE1, CUL1
Susceptible	GO:0008380~RNA splicing	8	5.47945	0.0121814	284	3.20227	NCBP2, PPIG, STRAP, JMJD6, SNRNP40, POLR2D, CPSF3, SFRS3
Susceptible	GO:0006397~mRNA processing	9	6.16438	0.007057	321	3.18731	NCBP2, RNMT, STRAP, JMJD6, SNRNP40, POLR2D, CPSF3, XRN2, SFRS3
Susceptible	GO:0016071~mRNA metabolic process	10	6.84932	0.00507041	370	3.07245	NCBP2, RNMT, DCP2, STRAP, JMJD6, SNRNP40, POLR2D, CPSF3, XRN2, SFRS3
Susceptible	GO:0022613~ribonucleoprotein complex biogenesis	8	5.47945	0.00100185	180	5.05247	EIF6, NCBP2, KRR1, GTPBP4, TSR1, NOLC1, IMP4, RPS24
Susceptible	GO:0042254~ribosome biogenesis	7	4.79452	0.000688498	122	6.52266	EIF6, KRR1, GTPBP4, TSR1, NOLC1, IMP4, RPS24
Susceptible	GO:0006396~RNA processing	15	10.274	0.000288263	547	3.11739	NCBP2, KRR1, PUS3, RNMT, STRAP, POLR2D, SFRS3, PPIG, NOLC1, JMJD6, SNRNP40, CPSF3, IMP4, XRN2, RPS24
