# Supplementary material for: Transcriptomic analysis of milk somatic cells in mastitis resistant and susceptible sheep upon challenge with Staphylococcus epidermidis and Staphylococcus aureus
Source: BMC Genomics. 2011 Apr 28;12:208. doi: 10.1186/1471-2164-12-208 (PMC3096985; doi:10.1186/1471-2164-12-208)
Supplement: Additional file 5 — Oligonucleotide sequences for quantitative PCR. The sequences of the couples of primers to confirm the Challenge effect are listed in the table A and the ones for the Line effect in the table B. [file 1471-2164-12-208-S5.XLS]

## Sheet: seq-qPCR
A. Challenge effect
Genes	Accession Number	Sequence	Description
CCR3	NM_001009241	gcaatgtagtggtggtggtg ggcagcgtgactaggaagag	chemokine (C-C motif) receptor 3
CPB2	EE781152	actttgcctccaaacactgg tggttccgactcagggtaag	carboxypeptidase B2 (plasma)
CXCL10	NM_001009191	tctttactccaggggcttca tggctgcttctgtatatttgg	chemokine (C-X-C motif) ligand 10
GZMH	EE748797	gctactcctgctcctgatgg cccagaaactgaacgaaagc	granzyme H (cathepsin G-like 2, protein h-CCPX)
IL1R2	DY504641	ctgtccctcatcgtcttggt gcttttccagttctgcgttt	interleukin 1 receptor, type II
MX2	NM_001078652	gcactattcctggctgcttc agagcttgctgtgcctgagt	myxovirus resistance 2
B. Line effect
Genes	Accession Number	Sequence	Description	Data
CAPN3	NM_001009212	ggtcgtatgaagccctgaaa tcaattctcccgtgaagtcc	calpain 3	All
CCL5	FE032842	cgctttggagttgagctagg aggacaagagcgagaagcaa	chemokine (C-C motif) ligand 5	Sa
CRYL	FE029767	ctcaacgcggaaggtatgtt aacgggtccaaaagtcttca	crystallin, lambda 1	All
EIF4EBP1	CN822074	agattggtgtgtggggaaag ggcgaaggtggcttttattt	eukaryotic translation initiation factor 4E binding protein 1	All
GTPBP4	EE756345	aagaaaggggaggcagacag caggaaaaagtcgggtcaaa	GTP binding protein 4	Sa
ITGB6	EE852749 AJ439062	cctcagagagtgggtggaac cactgtggaaagaagcagca	integrin, beta 6	Sa
MAPRE1	FE031048	ggacacacacatcgcagaat cctcatttgctttgctcaca	microtubule-associated protein, RP/EB family, member 1	Sa
PPAPDC1B	EE849541	ttaaaatccagggcatgagc ggaattgtcccaccagagaa	phosphatidic acid phosphatase type 2 domain containing 1B	All
PSMD4	NM_001104928	atcattgcctttgtgggaag tcttgaggcgtttagccagt	proteasome 26S subunit, non-ATPase, 4	All
RARA	EE748438	gccaactgggcaaatacact tgcacttggtggagagttca	retinoic acid receptor, alpha	All
S100A2	EE785051	tctctctctgccctctggtc cttgaacttgtcgccctctt	S100 calcium binding protein A2	Sa
SAA2	EE786917	ccaccccagtgactctcatt ccgtagggtgagaagagcac	serum amyloid A2	Sa
SLC40A1	EE752659	gcggtgctttcttcagtttc ggctctgctctcttgtcctg	solute carrier family 40 (iron-regulated transporter), member 1	Sa
ST3GAL4	NM_001112818	cagatggagtcagggtggag gagagggaatgccacagaag	ST3 beta-galactoside alpha-2,3-sialyltransferase 4	All
TLR2	EE824464	attgaaaagagccgcaaaac agtgggagaagtccagctca	Toll-like receptor 2	Sa
TMEM87B	EE780570	tctaggcaaaatgccgaagt tcccttttaagccaacgtca	transmembrane protein 87B	All
TP53	EE803126	aagctgacccatgctttttg gctggctcttaggacaaacc	tumor protein p53	Sa
